# Supplementary material for: Tumor-derived biomarkers predict efficacy of B7H3 antibody-drug conjugate treatment in metastatic prostate cancer models
Source: J Clin Invest. 2023 Nov 15;133(22):e162148. doi: 10.1172/JCI162148 (PMC10645377; doi:10.1172/JCI162148)
Supplement: Supplemental data set 1 [file jci-133-162148-s217.xlsx]

## Sheet: Data file S1
	organoid_id	IC50_ng/ml	IC50_IQR	MaxR_B7H3_Median	MaxR_B7H3_IQR	MaxR_R347_Median	MaxR_R347_IQR	AUC_B7H3_Median	AUC_B7H3_IQR	AUC_R347_Median	AUC_R347_IQR	nAUC_Median	nAUC_IQR	number of replicates
1	93	0.36	0.18	1.8	1.72	15.75	20.53	108.7	14.4	520.2	42.13	0.21	0.02	4
2	49	0.03	0.15	1.57	0.43	14.47	5.31	114.45	22.47	499.15	53.95	0.24	0.06	4
3	176	0.13	0.22	1.21	0.66	39.74	9.3	121.9	13.5	515.2	26.5	0.24	0.04	3
4	145.1	1.21	1.48	1.63	0.44	96.99	16.29	181.35	28.15	534.35	39.73	0.34	0.04	4
5	35CR	0.48	0.27	6.06	1.54	32.67	14.27	177.9	27.7	513.9	13.25	0.35	0.05	3
6	145.2	1.2	0.88	3.21	1.33	79.53	9.46	210.8	45.85	541.3	3.85	0.39	0.09	7
7	170.2	1.45	2.61	4.1	2.38	76.12	14.61	203.4	50.3	525	11.73	0.4	0.1	4
8	77CR	1.46	0.03	8.39	6.27	81.16	3.69	230.3	26.2	500.6	3.2	0.46	0.06	2
9	173.2	2.08	6.14	17.13	9.21	80.09	5.44	248.1	64.48	528.4	13.18	0.47	0.14	4
10	173.1	0.22	2.72	17.63	15.45	67.14	6.33	240.9	58.45	542.5	41	0.5	0.13	7
11	141	5.25	8.41	15.67	15.81	80.8	23.81	288.7	87.85	565.95	48.65	0.51	0.12	6
12	NCI-PC155	8.71	4.98	10.41	3.23	83.26	4.32	287.75	26.65	550.55	21.85	0.52	0.03	2*
13	141CR	5.67	1.33	16.9	4.66	62.52	25.82	280.7	8.85	528.2	14.05	0.53	0.03	3
14	23.1	2.91	8.46	17.39	15.06	90.77	9.34	283.75	27.13	531	30.25	0.54	0.06	4
15	23.1CR	8.31	3.31	13.36	2.24	86.68	4.51	292.5	21.4	543.75	1.15	0.54	0.04	2
16	77	3.15	2.63	19.21	4.41	84.38	12.91	295.6	14.9	531.55	4.93	0.55	0.03	4
17	NCI-PC44	9.11	1.3	29.31	1.53	92.96	4.86	334.25	2.95	517.1	4.9	0.65	0.01	2*
18	170.3	11.17	7.14	25.11	12.81	96.38	13.58	353.7	48.9	535.2	18.7	0.65	0.07	3
19	167CR	UND	NA	65.16	8.07	81.79	2.97	460	79.25	552.3	66.85	0.83	0.04	3
20	147CR	UND	NA	61.31	12.43	81.52	14.25	416.35	6.85	493.4	49.3	0.85	0.1	2
21	189.4	UND	NA	71.41	23.12	92.14	6.09	472.3	45.7	537.15	6.35	0.88	0.07	2
22	167	UND	NA	59.7	14.7	89.26	11.54	447.6	59.6	527.8	67.1	0.88	0.2	5
23	96	UND	NA	73.52	43.27	95.13	3.03	474	89.8	535	13.5	0.9	0.13	5
24	147	UND	NA	73.07	26.24	89.02	17.52	464.2	82.25	550.1	45.9	0.93	0.07	7
25	189.3	UND	NA	96.04	13.97	94.81	9.63	528.2	45.7	544	18.8	0.97	0.05	3
26	92	UND	NA	87.01	23.76	102.62	10.28	587.65	25.4	575.7	26.83	1.02	0.1	4
	*technical replicates for patient biopsy-derived organoids (PDOs)
	IQR = interquantile range
	MaxR = % viable cells left at the highest ADC concentration of 4 ug/ml
