# Supplementary material for: Tumor-derived biomarkers predict efficacy of B7H3 antibody-drug conjugate treatment in metastatic prostate cancer models
Source: J Clin Invest. 2023 Nov 15;133(22):e162148. doi: 10.1172/JCI162148 (PMC10645377; doi:10.1172/JCI162148)
Supplement: Supplemental data set 2 [file jci-133-162148-s218.xlsx]

## Sheet: ARPC_only_responder_v_non_resp
	ID	AveExpr	LogFC	LogFC_sd	edger_adj_p	deseq_adj_p	voom_adj_p	edger_rank	deseq_rank	RANK_SUM_EDGE_DESE	voom_rank	rank_sum	p_intersect	p_union	adj_p_avg
1085	CALML5	2.3838	-10.8829	10.9267	0.00244384	1.19e-11	0.0972216	671	11	682	3462.5	4144.5	0.0972216	1.19e-11	0.0332218
86	ANKRD30A	4.67291	-8.04913	2.58962	1.11e-06	3.72e-06	0.00195332	55	100	155	219.5	374.5	0.00195332	1.11e-06	0.000652716
215	PAX8-AS1	2.7611	-5.43756	2.02673	2.79e-05	8.57e-06	0.010983	128	123	251	669	920	0.010983	8.57e-06	0.00367317
684	MS4A7	3.81534	-5.19922	1.96105	1.34e-05	2.68e-07	0.0670392	105	60	165	2531.5	2696.5	0.0670392	2.68e-07	0.022351
313	PTCHD4	2.63132	-4.74615	1.52474	0.000282032	9.53e-05	0.0133601	298	237	535	775	1310	0.0133601	9.53e-05	0.00457916
371	MMP20	1.75352	-4.52139	1.78686	0.000416725	0.00275232	0.00704477	341	663	1004	475	1479	0.00704477	0.000416725	0.00340461
1154	CYP1A2	2.04657	-4.29834	1.90493	0.00776846	0.00609872	0.0617877	1114.5	891.5	2006	2393	4399	0.0617877	0.00609872	0.0252183
1749	NKAIN2	1.74305	-4.11027	2.16209	0.00708272	0.0122963	0.128571	1081	1177	2258	4380	6638	0.128571	0.00708272	0.0493168
239	ABCB5	1.79021	-4.08378	1.62193	3.28e-05	0.00120276	0.00456504	136	515	651	389	1040	0.00456504	3.28e-05	0.00193353
400	ATP8A2P1	1.12475	-4.01953	1.7446	0.000107542	0.0103825	0.00309809	214.5	1089	1303.5	293.5	1597	0.0103825	0.000107542	0.00452938
408	RP11-20F24.2	1.10309	-3.99193	1.72186	0.000107542	0.0109719	0.00305757	214.5	1118	1332.5	288	1620.5	0.0109719	0.000107542	0.00471234
722	AZGP1	1.10309	-3.9832	0.32211	7.52e-06	3.87e-07	0.0726832	93	64	157	2683	2840	0.0726832	3.87e-07	0.0242304
659	MS4A14	1.33128	-3.89636	1.72602	0.00098706	0.00685197	0.0211483	480	940.5	1420.5	1140.5	2561	0.0211483	0.00098706	0.00966244
1206	KCNQ5	1.1948	-3.75005	1.84768	0.00361437	0.0264629	0.0541388	799	1570	2369	2241	4610	0.0541388	0.00361437	0.028072
507	AF186192.5	0.77841	-3.56622	1.50085	9.19e-05	0.0209488	0.00486128	209.5	1433	1642.5	411.5	2054	0.0209488	9.19e-05	0.00863399
569	LINC00993	0.707517	-3.43382	1.49109	0.000206046	0.0342179	0.00297133	257.5	1723	1980.5	274	2254.5	0.0342179	0.000206046	0.0124651
570	NETO1	1.24442	-3.33459	1.14339	0.00136338	0.00436354	0.0168876	539.5	770	1309.5	945	2254.5	0.0168876	0.00136338	0.00753818
29	RP11-134G8.8	1.2218	-3.32674	0.680544	6.16e-08	1.01e-05	2.13e-05	18	134.5	152.5	12	164.5	2.13e-05	6.16e-08	1.05e-05
848	FUT9	3.10352	-3.27498	0.550547	0.00211388	0.00095922	0.0546537	637.5	471	1108.5	2255.5	3364	0.0546537	0.00095922	0.0192423
402	GATM	2.18773	-3.24657	0.975163	8.44e-05	0.000104861	0.021817	195.5	245	440.5	1159.5	1600	0.021817	8.44e-05	0.00733543
305	RP11-696N14.1	2.25625	-3.21789	0.911008	0.000149627	0.000132056	0.0136259	238	254	492	791	1283	0.0136259	0.000132056	0.00463586
750	VN1R53P	0.563366	-3.21666	1.4528	0.000417137	0.0593118	0.00438395	345.5	2216	2561.5	384.5	2946	0.0593118	0.000417137	0.021371
743	GSTM4	3.35901	-3.14496	0.551669	0.00200665	0.00105847	0.0402884	621	492.5	1113.5	1814	2927.5	0.0402884	0.00105847	0.0144512
115	PHLDA3	4.31456	-3.11156	0.227918	7.5e-07	1.55e-06	0.00486128	49	84	133	411.5	544.5	0.00486128	7.5e-07	0.00162119
779	F3	4.53418	-2.98635	0.261921	0.00260389	0.00107685	0.0415854	696.5	496	1192.5	1874.5	3067	0.0415854	0.00107685	0.0150887
1548	MACC1	5.79242	-2.96859	0.339705	0.0423356	0.0366914	0.0309769	2588	1780	4368	1498.5	5866.5	0.0423356	0.0309769	0.036668
459	PLCL2	3.93474	-2.95759	0.0374582	0.000587048	0.000507267	0.0191413	393.5	389	782.5	1056.5	1839	0.0191413	0.000507267	0.00674521
1652	AZGP1P1	2.30885	-2.90674	0.934525	0.00420057	0.00452767	0.137512	852	781	1633	4642	6275	0.137512	0.00420057	0.0487468
834	MT1M	1.97256	-2.86514	0.710396	0.00211404	0.0383739	0.0151641	639.5	1826.5	2466	861.5	3327.5	0.0383739	0.00211404	0.0185507
455	TNFSF8	1.61345	-2.82446	0.677406	0.000741962	0.00178381	0.0144126	429	581	1010	814.5	1824.5	0.0144126	0.000741962	0.00564612
1620	SULT1B1	1.0054	-2.80475	1.11026	0.0248046	0.0636215	0.0423048	1958	2310	4268	1892.5	6160.5	0.0636215	0.0248046	0.043577
565	TCEB3C	0.240435	-2.74715	1.10606	8.64e-05	0.0460223	0.00046209	203	1958	2161	86	2247	0.0460223	8.64e-05	0.0155236
1081	TPRXL	0.461426	-2.71477	1.09675	0.00313611	0.0707064	0.017526	740	2404	3144	987	4131	0.0707064	0.00313611	0.0304562
266	DUOX1	2.08026	-2.67842	0.64158	7.81e-05	0.000125822	0.0112884	189	252	441	686	1127	0.0112884	7.81e-05	0.00383079
809	PM20D1	0.961095	-2.66822	0.871993	0.00534449	0.0166454	0.0169298	959	1319	2278	955.5	3233.5	0.0169298	0.00534449	0.0129732
1217	CCDC67	2.00603	-2.66568	0.861032	0.00389662	0.00408846	0.08402	832	758.5	1590.5	3058	4648.5	0.08402	0.00389662	0.0306684
1119	LRP1B	0.78596	-2.65833	1.0035	0.00986505	0.0348826	0.0239403	1257.5	1738.5	2996	1259	4255	0.0348826	0.00986505	0.022896
1521	UGT2B17	1.09892	-2.64164	0.972842	0.017295	0.0329484	0.0624323	1638	1695.5	3333.5	2398	5731.5	0.0624323	0.017295	0.0375585
236	EFCAB4B	3.69657	-2.63602	0.0889616	0.000399806	0.000230015	0.00479213	333	290.5	623.5	406.5	1030	0.00479213	0.000230015	0.00180732
770	MT1G	4.74009	-2.60393	0.0365992	0.00431173	0.00464132	0.0279666	860	794	1654	1380.5	3034.5	0.0279666	0.00431173	0.0123065
153	GRHL3	1.83896	-2.6025	0.521992	4.73e-05	0.00017538	0.00251539	152	273	425	250	675	0.00251539	4.73e-05	0.000912688
517	RASL11B	2.23174	-2.58676	0.673349	0.0002478	0.00034073	0.0296045	284.5	341.5	626	1449	2075	0.0296045	0.0002478	0.0100643
928	GJC3	0.791336	-2.5827	0.932514	0.00258666	0.0116766	0.0390716	695	1152.5	1847.5	1773.5	3621	0.0390716	0.00258666	0.0177783
500	MYRIP	5.01074	-2.55779	0.11293	0.000427465	0.000282876	0.0266828	353	322	675	1349	2024	0.0266828	0.000282876	0.00913103
1364	AQP5	1.45768	-2.53366	0.933465	0.0048769	0.00858535	0.0895423	908	1019	1927	3242.5	5169.5	0.0895423	0.0048769	0.0343348
897	APOBEC3H	0.10202	-2.52029	1.07787	0.000607956	0.104017	0.00181981	396.5	2896.5	3293	207.5	3500.5	0.104017	0.000607956	0.0354817
640	SLC37A2	3.26705	-2.45535	0.388595	0.000532047	0.000403905	0.0385118	382	357	739	1748	2487	0.0385118	0.000403905	0.0131493
1392	SEMA3C	7.65035	-2.43882	0.925524	0.0466756	0.0498951	0.00714157	2758	2048	4806	484	5290	0.0498951	0.00714157	0.0345708
1499	ABCC3	4.32935	-2.41948	0.0468959	0.0111079	0.0085945	0.0916532	1319	1020	2339	3329.5	5668.5	0.0916532	0.0085945	0.0371185
418	RP5-1101C3.1	2.13424	-2.39591	0.520236	0.000394178	0.00059805	0.0167015	331.5	405	736.5	936	1672.5	0.0167015	0.000394178	0.00589792
1275	ABCA12	4.37274	-2.37259	0.200716	0.00472124	0.00561654	0.0848566	897.5	859	1756.5	3093	4849.5	0.0848566	0.00472124	0.0317315
666	RP11-405A12.2	1.43483	-2.36026	0.371355	0.00321509	0.0085801	0.0150445	751	1017.5	1768.5	854	2622.5	0.0150445	0.00321509	0.00894657
1229	RP11-1J11.1	0.999574	-2.34825	0.694468	0.0164795	0.0408588	0.0229268	1591	1870	3461	1216.5	4677.5	0.0408588	0.0164795	0.026755
718	C9orf47	1.61072	-2.34584	0.551824	0.00129735	0.00356887	0.0325946	531	724	1255	1560.5	2815.5	0.0325946	0.00129735	0.0124869
480	FAM107B	8.42413	-2.33374	0.438505	7.52e-06	6.18e-06	0.0384106	93	108	201	1740	1941	0.0384106	6.18e-06	0.0128081
1331	AC004593.3	0.763128	-2.32504	0.845248	0.0119066	0.0351221	0.0443016	1352	1749	3101	1960.5	5061.5	0.0443016	0.0119066	0.0304434
242	CNTNAP2	6.29626	-2.31484	0.459562	0.00131639	0.000880028	0.000379209	534	456.5	990.5	70	1060.5	0.00131639	0.000379209	0.000858542
1682	ZBTB7C	4.1013	-2.30621	0.0599363	0.0117891	0.0124936	0.110947	1348	1193.5	2541.5	3846	6387.5	0.110947	0.0117891	0.0450767
1022	MON1B	6.88818	-2.29691	0.545523	5.02e-05	2.05e-05	0.103609	154	157	311	3624	3935	0.103609	2.05e-05	0.0345599
410	RP11-250B2.3	0.552928	-2.24046	0.524918	0.000713767	0.0101674	0.000772587	423	1080.5	1503.5	122	1625.5	0.0101674	0.000713767	0.00388459
1061	PLEKHS1	4.8017	-2.24021	0.0586951	0.00687995	0.00424015	0.0539924	1074.5	764	1838.5	2237	4075.5	0.0539924	0.00424015	0.0217042
919	LINC00327	3.05272	-2.18325	0.0753113	0.0127545	0.011494	0.019136	1394.5	1142.5	2537	1053	3590	0.019136	0.011494	0.0144615
520	STXBP6	5.4635	-2.16869	0.0458272	0.00172623	0.00126959	0.0174573	576.5	525	1101.5	980	2081.5	0.0174573	0.00126959	0.00681771
1633	RP5-1166A24.1	0.504576	-2.16476	0.815608	0.0194985	0.0819962	0.0407408	1754.5	2607	4361.5	1838.5	6200	0.0819962	0.0194985	0.0474118
470	CNTN3	4.00114	-2.15973	0.0276532	0.000518283	0.00055778	0.0204044	377.5	397	774.5	1112.5	1887	0.0204044	0.000518283	0.00716014
1292	FGFR2	4.6941	-2.13043	0.129621	0.00381538	0.00624959	0.0867942	820	902	1722	3163	4885	0.0867942	0.00381538	0.0322864
862	hsa-mir-490	0.900622	-2.11477	0.509878	0.00466586	0.0213053	0.019335	893	1440.5	2333.5	1066	3399.5	0.0213053	0.00466586	0.0151021
1091	RP11-664H17.1	0.312745	-2.11411	0.712023	0.00317659	0.0615824	0.0216939	742	2264.5	3006.5	1154	4160.5	0.0615824	0.00317659	0.0288176
1450	PLEKHG4	3.38766	-2.08173	0.245088	0.00597922	0.00640373	0.101314	1012.5	915	1927.5	3562.5	5490	0.101314	0.00597922	0.0378989
84	MBNL3	4.82652	-2.02252	0.142004	1.61e-05	8.28e-06	0.0009621	110	122	232	136.5	368.5	0.0009621	8.28e-06	0.00032883
690	AGAP4	1.23345	-2.02089	0.393263	0.00191351	0.00881241	0.0198621	601	1028	1629	1088	2717	0.0198621	0.00191351	0.010196
298	TRIP6	2.60114	-2.02018	0.293673	0.000170675	0.000241195	0.0113904	245	298	543	695	1238	0.0113904	0.000170675	0.00393408
104	CDKN1A	7.03657	-2.01584	0.102261	1.8e-05	1.01e-05	0.00154689	114.5	134.5	249	189	438	0.00154689	1.01e-05	0.000524975
1226	MAPK15	3.45125	-2.00834	0.219514	0.0216143	0.0200454	0.029118	1836.5	1416	3252.5	1423	4675.5	0.029118	0.0200454	0.0235926
97	KIAA1024	2.60111	-1.98698	0.0957092	7.38e-06	5.86e-05	0.000801157	90	203	293	125	418	0.000801157	7.38e-06	0.000289038
1356	COL28A1	3.66106	-1.984	0.308924	0.00986505	0.00764927	0.079031	1257.5	978.5	2236	2906	5142	0.079031	0.00764927	0.0321818
426	SUPT3H	2.40903	-1.95878	0.139786	0.00103134	0.00104952	0.012184	487	491	978	713	1691	0.012184	0.00103134	0.00475497
101	AEN	5.5514	-1.95764	0.101338	8.91e-07	1.43e-07	0.00353554	52	54	106	322.5	428.5	0.00353554	1.43e-07	0.00117886
708	RP11-250B2.5	0.534982	-1.95389	0.41342	0.00455842	0.0340519	0.00132732	880	1721.5	2601.5	170.5	2772	0.0340519	0.00132732	0.0133126
936	AP000350.6	0.37692	-1.9397	0.529921	0.00554036	0.053258	0.00910704	977	2113	3090	573	3663	0.053258	0.00554036	0.0226351
1089	RP11-47P18.1	0.780898	-1.90296	0.449609	0.00981808	0.0453757	0.0169298	1255	1943.5	3198.5	955.5	4154	0.0453757	0.00981808	0.0240412
213	SEMA4G	3.68574	-1.90106	0.0254649	0.000209964	0.000123952	0.00471229	262.5	251	513.5	398	911.5	0.00471229	0.000123952	0.00168207
1126	PRKAA2	6.46476	-1.88246	0.53095	0.0247704	0.0293797	0.0113634	1955	1630.5	3585.5	691	4276.5	0.0293797	0.0113634	0.0218378
60	KRBA1	4.10847	-1.86116	0.119842	1.3e-05	3.32e-06	0.000435254	103.5	97	200.5	79.5	280	0.000435254	3.32e-06	0.000150535
1373	RP11-141M1.1	0.15677	-1.83934	0.54052	0.0144941	0.106995	0.0129166	1493	2952.5	4445.5	761	5206.5	0.106995	0.0129166	0.0448019
1361	SLC15A2	4.5316	-1.81922	0.382437	0.00197543	0.0022274	0.112919	617	615.5	1232.5	3919	5151.5	0.112919	0.00197543	0.0390405
696	SP5	2.45687	-1.8084	0.201821	0.0037483	0.00464132	0.0208715	811	794	1605	1128	2733	0.0208715	0.0037483	0.00975372
699	NEK3	3.60077	-1.79533	0.193395	0.00179816	0.00181787	0.0327858	590.5	583	1173.5	1568	2741.5	0.0327858	0.00179816	0.0121339
1094	AC026806.2	0.615712	-1.78937	0.435124	0.00823782	0.0485738	0.0177161	1153.5	2024	3177.5	989	4166.5	0.0485738	0.00823782	0.0248426
28	RPS27L	6.48673	-1.77554	0.0540965	5.31e-07	3.1e-07	0.000344118	38.5	62	100.5	62	162.5	0.000344118	3.1e-07	0.000114986
959	RUNDC3B	2.84806	-1.74016	0.286174	0.0193138	0.0216708	0.00886604	1742	1449.5	3191.5	558	3749.5	0.0216708	0.00886604	0.0166169
1528	RP3-399L15.3	1.55458	-1.73088	0.442276	0.0166043	0.03543	0.0623664	1603.5	1757.5	3361	2397	5758	0.0623664	0.0166043	0.0381336
1141	STEAP3	4.53564	-1.7253	0.181341	0.0034764	0.00372865	0.0762314	790	733	1523	2825	4348	0.0762314	0.0034764	0.0278121
1423	RNF133	1.26152	-1.71021	0.291095	0.0177151	0.0488933	0.0370171	1660	2036	3696	1698	5394	0.0488933	0.0177151	0.0345419
1436	RP11-112J3.16	0.407193	-1.70285	0.419409	0.0194969	0.0886151	0.0186083	1752	2670.5	4422.5	1021	5443.5	0.0886151	0.0186083	0.0422401
1248	CHRM2	0.554468	-1.69494	0.390507	0.0146981	0.0706037	0.0147384	1510	2399	3909	841	4750	0.0706037	0.0146981	0.0333467
1418	FCGRT	5.23993	-1.69142	0.0623022	0.0194216	0.0224189	0.0506407	1749.5	1479	3228.5	2150	5378.5	0.0506407	0.0194216	0.0308271
778	TDRD1	7.71384	-1.68934	0.205549	0.00148129	0.00155563	0.0441828	552	565	1117	1947.5	3064.5	0.0441828	0.00148129	0.0157399
378	ZNF117	5.17648	-1.68294	0.0672725	0.000790182	0.00106792	0.00906341	435.5	495	930.5	571	1501.5	0.00906341	0.000790182	0.0036405
79	OPLAH	5.89599	-1.67919	0.147399	1.23e-05	2.92e-05	0.000410288	101	173	274	73.5	347.5	0.000410288	1.23e-05	0.000150593
1337	RP11-573N10.1	1.28064	-1.66526	0.300465	0.0110174	0.0363493	0.0455595	1308.5	1773.5	3082	2003	5085	0.0455595	0.0110174	0.0309754
1496	PCLO	5.21777	-1.65024	0.0162238	0.0103052	0.011671	0.0886681	1279	1151	2430	3228	5658	0.0886681	0.0103052	0.0368814
837	SLC43A2	5.24732	-1.63078	0.21522	0.00191777	0.00213568	0.0499455	602	604.5	1206.5	2132	3338.5	0.0499455	0.00191777	0.0179997
1398	RP11-420A23.1	2.74578	-1.63062	0.282909	0.0110462	0.0159641	0.0733179	1311	1297	2608	2694	5302	0.0733179	0.0110462	0.0334428
758	EGFL7	4.40417	-1.62269	0.098482	0.00550387	0.00825664	0.0179135	974.5	1004	1978.5	999.5	2978	0.0179135	0.00550387	0.010558
1316	RP11-358L4.1	0.618363	-1.6077	0.288608	0.0207417	0.0995974	0.00365193	1810.5	2847	4657.5	335.5	4993	0.0995974	0.00365193	0.0413303
446	RP4-714D9.5	2.17824	-1.58463	0.147177	0.00122922	0.00325562	0.00910704	523	696	1219	573	1792	0.00910704	0.00122922	0.00453062
1256	RHOD	3.96337	-1.58404	0.405161	0.03156	0.0506087	0.00707979	2238	2063	4301	480	4781	0.0506087	0.00707979	0.0297495
1065	ERVMER34-1	3.49243	-1.57255	0.0444086	0.00943079	0.013118	0.0344469	1224	1231	2455	1629.5	4084.5	0.0344469	0.00943079	0.0189986
865	F12	2.23249	-1.56614	0.118563	0.0025781	0.0035402	0.0455595	691.5	714	1405.5	2003	3408.5	0.0455595	0.0025781	0.0172259
969	AP000350.5	1.19659	-1.54295	0.135477	0.00928136	0.0482312	0.008663	1215.5	2013.5	3229	544.5	3773.5	0.0482312	0.008663	0.0220585
1606	ADHFE1	1.45781	-1.5392	0.180633	0.017943	0.052744	0.0575451	1674.5	2107	3781.5	2321	6102.5	0.0575451	0.017943	0.042744
112	SLC12A9	6.36031	-1.53103	0.0336556	5.8e-05	9.22e-06	0.00178542	162	126.5	288.5	201.5	490	0.00178542	9.22e-06	0.000617535
804	MRPS31P5	1.54847	-1.52516	0.28683	0.00492527	0.0196422	0.0157497	918	1402	2320	886.5	3206.5	0.0196422	0.00492527	0.0134391
1718	CTD-2587M2.1	1.20975	-1.52129	0.324251	0.0198146	0.0574055	0.0690921	1767	2176.5	3943.5	2591	6534.5	0.0690921	0.0198146	0.0487707
1389	ST6GALNAC4	3.29456	-1.51837	0.113965	0.017857	0.0174491	0.0556223	1667	1336	3003	2285	5288	0.0556223	0.0174491	0.0303095
1489	C10ORF68	1.43977	-1.50548	0.163872	0.0229521	0.0619327	0.0303309	1886	2269	4155	1474	5629	0.0619327	0.0229521	0.0384053
1093	RP5-1042I8.7	1.2737	-1.50516	0.200116	0.00807984	0.0458633	0.0194958	1137	1954.5	3091.5	1074	4165.5	0.0458633	0.00807984	0.0244796
132	LYRM4	4.03679	-1.50121	0.0252326	7.13e-05	1.92e-05	0.00268226	178.5	155	333.5	260	593.5	0.00268226	1.92e-05	0.000924263
1571	LY6E	8.21807	-1.4962	0.136866	0.00552638	0.00525461	0.119767	976	837	1813	4167	5980	0.119767	0.00525461	0.043516
1773	PLA2R1	4.12216	-1.49546	0.15771	0.0371966	0.055977	0.0508777	2429	2142.5	4571.5	2159.5	6731	0.055977	0.0371966	0.0480171
1199	RTKN2	5.25831	-1.48566	0.199405	0.00570033	0.00819843	0.0691614	983.5	1002	1985.5	2594	4579.5	0.0691614	0.00570033	0.0276867
1014	TRAF1	1.96773	-1.48511	0.0383369	0.0109002	0.0187893	0.0232333	1305.5	1381	2686.5	1235	3921.5	0.0232333	0.0109002	0.0176409
406	ZMAT3	6.32898	-1.47993	0.0961276	0.00208847	0.00257848	0.00365193	633	648.5	1281.5	335.5	1617	0.00365193	0.00208847	0.00277296
1565	SGK223	5.45292	-1.47867	0.166092	0.024884	0.0445281	0.047901	1960	1932	3892	2071.5	5963.5	0.047901	0.024884	0.0391043
1533	FOXP1-IT1	3.18135	-1.47859	0.0709445	0.0221605	0.023818	0.0631942	1856	1500	3356	2418	5774	0.0631942	0.0221605	0.0363909
363	RP5-1085F17.3	3.48097	-1.47853	0.0175757	0.000854182	0.00117042	0.00725207	459	507	966	486.5	1452.5	0.00725207	0.000854182	0.00309222
670	NUAK2	4.25784	-1.47574	0.0576523	0.00339612	0.00292447	0.0222086	779	671	1450	1180	2630	0.0222086	0.00292447	0.00950972
590	RPS10P7	1.82389	-1.4732	0.0172841	0.00260396	0.013016	0.00472444	698	1226.5	1924.5	401	2325.5	0.013016	0.00260396	0.00678147
1279	HAS3	2.11357	-1.47308	0.208214	0.0113975	0.019651	0.0498035	1331	1403	2734	2124.5	4858.5	0.0498035	0.0113975	0.0269507
1747	ACTA2	1.4095	-1.47268	0.110759	0.0282439	0.0723636	0.0479925	2115	2440	4555	2076	6631	0.0723636	0.0282439	0.0495333
675	FAXDC2	2.57587	-1.46559	0.123325	0.00499404	0.00625616	0.0146738	925.5	903.5	1829	833.5	2662.5	0.0146738	0.00499404	0.00864132
1031	RAC3	4.27865	-1.46514	0.073508	0.00730586	0.0109956	0.0384889	1094.5	1121.5	2216	1744	3960	0.0384889	0.00730586	0.0189301
945	LA16c-313D11.12	2.063	-1.46238	0.143794	0.00748389	0.0119877	0.0296045	1107	1159.5	2266.5	1449	3715.5	0.0296045	0.00748389	0.0163587
83	TSTA3	6.54216	-1.46174	0.0390844	1.37e-05	6.24e-06	0.00113509	106.5	110	216.5	148	364.5	0.00113509	6.24e-06	0.000384998
167	NBPF1	7.55598	-1.44132	0.0259038	0.0001092	5.04e-05	0.00341426	217	201	418	310	728	0.00341426	5.04e-05	0.0011913
259	SACS	7.50691	-1.42583	0.158321	0.000617121	0.00090509	0.00247892	398.5	461	859.5	247.5	1107	0.00247892	0.000617121	0.00133371
1272	FAM86B3P	1.48038	-1.4243	0.0537016	0.0189866	0.0515418	0.018819	1722	2081	3803	1042	4845	0.0515418	0.018819	0.0297825
807	PKN3	2.23472	-1.42278	0.0147117	0.00928136	0.0146152	0.012542	1215.5	1268	2483.5	729	3212.5	0.0146152	0.00928136	0.0121462
879	MOCOS	4.8388	-1.4138	0.110269	0.00929965	0.00819391	0.0232333	1218.5	1000	2218.5	1235	3453.5	0.0232333	0.00819391	0.0135756
177	POM121C	5.7586	-1.41293	0.0277428	8.5e-05	0.000107725	0.00357523	199	246.5	445.5	324.5	770	0.00357523	8.5e-05	0.00125599
707	ZC3HAV1L	3.88353	-1.40968	0.178625	0.00981808	0.00587197	0.0101473	1255	878.5	2133.5	627.5	2761	0.0101473	0.00587197	0.00861244
822	LRIG3	5.35127	-1.40936	0.173192	0.000912098	0.00198957	0.0527797	473	598	1071	2219.5	3290.5	0.0527797	0.000912098	0.0185605
1177	RP11-244O19.1	1.65799	-1.40439	0.257625	0.0112968	0.0320133	0.0316655	1327.5	1680	3007.5	1515.5	4523	0.0320133	0.0112968	0.0249919
385	CORO1B	7.75198	-1.3976	0.168103	0.000222061	0.000305095	0.0167812	270	324	594	941	1535	0.0167812	0.000222061	0.00576945
991	ETF1P2	1.69586	-1.39027	0.0257476	0.0114338	0.0369018	0.0121949	1332	1787	3119	714	3833	0.0369018	0.0114338	0.0201768
1404	TBRG1	6.06988	-1.38272	0.360838	0.00202116	0.00255276	0.116368	625.5	646	1271.5	4053.5	5325	0.116368	0.00202116	0.040314
1341	LRRC37A3	3.17601	-1.37578	0.0340501	0.0281022	0.0334093	0.0247013	2113	1705.5	3818.5	1280	5098.5	0.0334093	0.0247013	0.0287376
1494	SNORD12C	0.971399	-1.37255	0.234969	0.0219129	0.104126	0.0159135	1844.5	2903.5	4748	901.5	5649.5	0.104126	0.0159135	0.0473176
943	DEF6	3.01679	-1.34961	0.0348925	0.00793453	0.0103025	0.0308116	1131	1085	2216	1489	3705	0.0308116	0.00793453	0.0163496
32	MYO5C	7.10612	-1.34831	0.0786333	5.56e-06	1.02e-07	0.000208972	80	48.5	128.5	47	175.5	0.000208972	1.02e-07	7.15e-05
297	LRP5	7.17978	-1.34705	0.0640746	0.000292173	0.000333787	0.00934774	302	335	637	595.5	1232.5	0.00934774	0.000292173	0.00332457
460	LRFN4	2.5969	-1.3416	0.150664	0.00202116	0.00413839	0.00619948	625.5	760	1385.5	454.5	1840	0.00619948	0.00202116	0.00411968
597	FCHSD2	3.88849	-1.34141	0.24553	0.0057948	0.0101437	0.00297934	995.5	1076.5	2072	275.5	2347.5	0.0101437	0.00297934	0.00630595
467	DDB2	4.66594	-1.33452	0.0258992	0.00131501	0.000993255	0.0148913	532	479	1011	849	1860	0.0148913	0.000993255	0.0057332
340	MIOS	6.90874	-1.33002	0.144347	0.000243656	0.000521184	0.0121678	280.5	394	674.5	712	1386.5	0.0121678	0.000243656	0.00431088
1594	HIVEP1	6.84571	-1.32065	0.315527	0.00401573	0.00556042	0.128043	843	857	1700	4364.5	6064.5	0.128043	0.00401573	0.045873
627	RP11-421L21.3	2.45717	-1.30996	0.112328	0.0034014	0.00785257	0.0112058	780	989	1769	674.5	2443.5	0.0112058	0.0034014	0.0074866
13	MFSD3	5.17632	-1.30655	0.033705	2.47e-07	1.15e-08	0.000150567	30.5	26.5	57	36	93	0.000150567	1.15e-08	5.03e-05
866	LATS2	5.27083	-1.30494	0.119177	0.0130449	0.0132696	0.013039	1409.5	1235.5	2645	766.5	3411.5	0.0132696	0.013039	0.0131179
1239	CSPG4P11	2.64272	-1.30199	0.0467309	0.0157104	0.0336339	0.0293211	1558	1713	3271	1439	4710	0.0336339	0.0157104	0.0262218
1395	PPP1R9A	5.95949	-1.29293	0.349821	0.0304837	0.0412679	0.0229265	2202	1882	4084	1213	5297	0.0412679	0.0229265	0.0315594
1469	ZP3	2.97668	-1.28416	0.0211024	0.0243682	0.0232592	0.0501197	1935	1490	3425	2138	5563	0.0501197	0.0232592	0.0325824
510	AKAP9	9.11865	-1.28357	0.125528	0.00506755	0.00335828	0.00494235	939	701	1640	419.5	2059.5	0.00506755	0.00335828	0.00445606
1067	THEM6	6.87526	-1.27592	0.230197	0.0218898	0.0380744	0.00532327	1840	1815	3655	431	4086	0.0380744	0.00532327	0.0217625
208	LRCH4	5.85113	-1.27552	0.026527	0.000309224	0.000278925	0.00279214	309	321	630	266	896	0.00279214	0.000278925	0.00112676
1164	C6orf52	1.37424	-1.27405	0.130127	0.0131433	0.0691935	0.0107679	1420	2383	3803	656.5	4459.5	0.0691935	0.0107679	0.0310349
143	DCLRE1C	4.59698	-1.27361	0.0425572	8.59e-05	8.16e-05	0.00182951	202	226	428	209	637	0.00182951	8.16e-05	0.000665674
989	PTPN14	6.35835	-1.27336	0.184885	0.0124665	0.0261401	0.0157497	1384.5	1558	2942.5	886.5	3829	0.0261401	0.0124665	0.0181187
1545	LINC01124	1.36847	-1.27023	0.0878289	0.0221388	0.0810784	0.0287214	1852	2590	4442	1409	5851	0.0810784	0.0221388	0.0439795
1623	AC083843.1	4.80425	-1.27003	0.0753924	0.0278708	0.0288733	0.0642022	2104	1614	3718	2447	6165	0.0642022	0.0278708	0.0403154
1286	EVA1B	2.62124	-1.26486	0.118706	0.0181462	0.0235788	0.0366807	1682.5	1494	3176.5	1694.5	4871	0.0366807	0.0181462	0.0261352
89	LGALSL	6.02449	-1.26461	0.0951625	5.94e-05	2.39e-05	0.000344118	167	162.5	329.5	62	391.5	0.000344118	2.39e-05	0.000142488
137	C10orf118	7.48308	-1.25472	0.0160604	7.13e-05	7.9e-05	0.0018081	178.5	224	402.5	205	607.5	0.0018081	7.13e-05	0.000652806
529	PAG1	7.60525	-1.2466	0.104038	0.000674933	0.000638866	0.0259876	411	413	824	1320.5	2144.5	0.0259876	0.000638866	0.00910047
539	ACTR3C	3.14064	-1.24476	0.00373055	0.00462459	0.00457998	0.00794183	887	784	1671	515	2186	0.00794183	0.00457998	0.00571547
850	RP11-295P9.3	4.08087	-1.23853	0.00713513	0.00852134	0.00801745	0.0228196	1168	995	2163	1204.5	3367.5	0.0228196	0.00801745	0.0131195
1556	ARHGAP18	6.92446	-1.23504	0.0289078	0.0282725	0.03084	0.0494367	2117	1657	3774	2113	5887	0.0494367	0.0282725	0.0361831
124	ERV3-1	4.02769	-1.22984	0.0330276	7.81e-05	3.59e-05	0.00168442	189	181	370	198	568	0.00168442	3.59e-05	0.000599487
1407	KIAA1958	6.35604	-1.22957	0.117758	0.0100011	0.0166454	0.0741232	1266.5	1319	2585.5	2753.5	5339	0.0741232	0.0100011	0.0335899
1596	ATXN7L1	4.44023	-1.22743	0.174137	0.0109364	0.0124936	0.101443	1307	1193.5	2500.5	3567.5	6068	0.101443	0.0109364	0.0416244
1514	LINC01003	2.52245	-1.22594	0.249773	0.0116964	0.0150134	0.0852154	1342	1272	2614	3105	5719	0.0852154	0.0116964	0.0373084
980	C17orf67	2.22837	-1.22584	0.0668455	0.00886652	0.026166	0.0191413	1183	1561	2744	1056.5	3800.5	0.026166	0.00886652	0.0180579
724	SIPA1	4.31517	-1.22531	0.163408	0.00951347	0.00857145	0.00953338	1229	1015.5	2244.5	605	2849.5	0.00953338	0.00857145	0.0092061
1247	NAPRT1	3.23894	-1.22521	0.0252859	0.0182584	0.0250482	0.0316655	1689	1535.5	3224.5	1515.5	4740	0.0316655	0.0182584	0.0249907
1170	RNF208	1.70412	-1.22453	0.0798397	0.0168134	0.0524074	0.0132581	1617	2104	3721	773.5	4494.5	0.0524074	0.0132581	0.027493
1758	2021-03-02	4.3645	-1.22391	0.156608	0.0327156	0.0348826	0.0716096	2273	1738.5	4011.5	2667	6678.5	0.0716096	0.0327156	0.0464026
1476	AL132989.1	1.58344	-1.22045	0.075522	0.0269137	0.077115	0.0183265	2059	2516	4575	1012	5587	0.077115	0.0183265	0.0407851
973	ADH5	6.79821	-1.20734	0.11971	0.00504188	0.00806514	0.0409746	934.5	996	1930.5	1852.5	3783	0.0409746	0.00504188	0.0180272
390	TMEM243	4.0982	-1.20648	0.0110321	0.00179816	0.00150239	0.00486128	590.5	558	1148.5	411.5	1560	0.00486128	0.00150239	0.00272061
1095	RP4-584D14.5	1.80138	-1.20252	0.0838228	0.0119399	0.0364973	0.0187624	1354.5	1778	3132.5	1035	4167.5	0.0364973	0.0119399	0.0223999
472	TP53TG1	5.40699	-1.19972	0.123222	0.000628185	0.000877764	0.018819	405	454	859	1042	1901	0.018819	0.000628185	0.00677499
468	RP11-448A19.1	3.85868	-1.19192	0.0751154	0.00468705	0.00310538	0.00303925	896	682.5	1578.5	285	1863.5	0.00468705	0.00303925	0.00361056
289	CCBL2	5.12499	-1.1917	0.104696	0.000849472	0.00138345	0.00188531	452	542.5	994.5	213	1207.5	0.00188531	0.000849472	0.00137274
1396	CGREF1	4.75554	-1.18983	0.211219	0.0406809	0.0468383	0.0136297	2533.5	1971.5	4505	793.5	5298.5	0.0468383	0.0136297	0.0337163
501	ZNF587B	5.1811	-1.18675	0.143871	0.00364264	0.00124363	0.0114302	805.5	521	1326.5	699	2025.5	0.0114302	0.00124363	0.00543881
736	TNFRSF10A	3.87839	-1.18642	0.05531	0.00497379	0.00505509	0.0213245	922	821.5	1743.5	1146	2889.5	0.0213245	0.00497379	0.0104511
793	FANCE	3.51693	-1.1768	0.0750363	0.00512707	0.00320983	0.0310568	941	692.5	1633.5	1502	3135.5	0.0310568	0.00320983	0.0131312
224	HSPA14	5.95306	-1.17636	0.0218705	0.000244293	0.000693745	0.00269365	282.5	422	704.5	263.5	968	0.00269365	0.000244293	0.00121056
672	BAX	5.51254	-1.17455	0.0895662	0.00158158	0.00123201	0.0324993	561	519.5	1080.5	1558.5	2639	0.0324993	0.00123201	0.011771
1138	COX18	5.63262	-1.17426	0.126564	0.00822688	0.0120112	0.0463858	1147	1163	2310	2029	4339	0.0463858	0.00822688	0.022208
1184	CDYL	5.44903	-1.1692	0.141446	0.00364158	0.00449533	0.0807192	803.5	780	1583.5	2957.5	4541	0.0807192	0.00364158	0.0296187
396	PSD4	6.43111	-1.15999	0.113662	0.00260389	0.00175967	0.0033444	696.5	578	1274.5	308	1582.5	0.0033444	0.00175967	0.00256932
122	TAF1D	6.85617	-1.15804	0.0284058	5.99e-05	4.02e-05	0.0018081	171	187.5	358.5	205	563.5	0.0018081	4.02e-05	0.000636064
1411	IRX3	5.22921	-1.15672	0.07816	0.0131427	0.0140802	0.0719013	1417.5	1258	2675.5	2669	5344.5	0.0719013	0.0131427	0.0330414
705	FBXL6	3.95303	-1.15668	0.0463137	0.00576952	0.00521369	0.0166922	992	832	1824	935	2759	0.0166922	0.00521369	0.00922514
1098	FARS2	3.73791	-1.14945	0.0358678	0.0130494	0.0105508	0.0354601	1412	1097	2509	1668	4177	0.0354601	0.0105508	0.0196868
230	SLC39A6	8.83013	-1.1479	0.0639304	0.000134111	0.000116519	0.00809837	231	248	479	523	1002	0.00809837	0.000116519	0.002783
39	REPIN1	7.00065	-1.13552	0.0270216	7.04e-06	2e-08	0.000531579	84.5	28	112.5	95.5	208	0.000531579	2e-08	0.000179547
691	ZBED6CL	2.66976	-1.13243	0.0270442	0.00628338	0.00695048	0.0126098	1031	943.5	1974.5	742.5	2717	0.0126098	0.00628338	0.00861457
1082	C6orf48	6.26615	-1.13211	0.0214597	0.0135064	0.0164446	0.0277391	1453	1308.5	2761.5	1374	4135.5	0.0277391	0.0135064	0.01923
1375	SHANK2	5.83414	-1.13179	0.2494	0.0416216	0.043162	0.0127441	2556	1908	4464	752.5	5216.5	0.043162	0.0127441	0.0325092
621	MAGI3	6.60433	-1.12971	0.096742	0.00165757	0.002496	0.0229265	568.5	640	1208.5	1213	2421.5	0.0229265	0.00165757	0.00902669
190	SBDSP1	4.81912	-1.12627	0.0429073	0.000394178	6.14e-05	0.00302571	331.5	207	538.5	283	821.5	0.00302571	6.14e-05	0.00116043
469	SLC4A2	7.19779	-1.12266	0.0246981	0.00199525	0.00085323	0.0144248	619	449	1068	817	1885	0.0144248	0.00085323	0.00575777
1301	MTMR2	6.18962	-1.11931	0.112645	0.0138042	0.0352879	0.0377964	1466	1752	3218	1720	4938	0.0377964	0.0138042	0.0289629
338	JRK	5.52328	-1.11761	0.0401373	0.0011498	0.00117243	0.00399914	512.5	508	1020.5	358.5	1379	0.00399914	0.0011498	0.00210713
362	RCBTB1	5.44403	-1.11024	0.0848472	0.000478459	0.000234612	0.0135696	368	295.5	663.5	787	1450.5	0.0135696	0.000234612	0.00476087
1625	FAM160B1	6.12379	-1.10723	0.168194	0.0125582	0.0200421	0.093047	1388	1415	2803	3368.5	6171.5	0.093047	0.0125582	0.0418824
1379	NMB	1.61942	-1.10378	0.168514	0.0205095	0.0761804	0.0169014	1796	2505.5	4301.5	947.5	5249	0.0761804	0.0169014	0.0378637
920	CCDC7	3.03539	-1.09868	0.134606	0.0162907	0.0295184	0.0042611	1586	1633	3219	375	3594	0.0295184	0.0042611	0.0166901
711	CHPF2	6.78429	-1.09804	0.112069	0.00149012	0.000790191	0.0398357	555.5	441	996.5	1795.5	2792	0.0398357	0.000790191	0.0140387
38	SRSF8	4.49228	-1.09779	0.0111687	7.04e-06	1.13e-06	0.000158963	84.5	81	165.5	39.5	205	0.000158963	1.13e-06	5.57e-05
847	TBC1D24	5.84941	-1.09498	0.115804	0.00423194	0.00436984	0.038355	854.5	772.5	1627	1735	3362	0.038355	0.00423194	0.0156523
1240	FAM203A	2.00373	-1.09463	0.0282091	0.0202579	0.055977	0.0134905	1789	2142.5	3931.5	780	4711.5	0.055977	0.0134905	0.0299085
1649	SLC1A5	7.45466	-1.09124	0.0825302	0.0232286	0.0303487	0.0737593	1900	1644	3544	2720.5	6264.5	0.0737593	0.0232286	0.0424455
70	TMEM120A	4.9079	-1.09045	0.0268501	3.65e-05	1.09e-06	0.000545436	143	80	223	100.5	323.5	0.000545436	1.09e-06	0.000194341
283	TARBP1	6.52695	-1.07792	0.0655315	0.00108327	0.000425659	0.003475	500.5	362	862.5	318.5	1181	0.003475	0.000425659	0.00166131
333	SEH1L	6.19623	-1.07746	0.0325928	0.00122922	0.00145897	0.00305757	523	556	1079	288	1367	0.00305757	0.00122922	0.00191525
359	ZNF394	5.09926	-1.07588	0.0550976	0.00196905	0.000737496	0.00449527	616	432	1048	388	1436	0.00449527	0.000737496	0.00240061
174	MYSM1	6.02108	-1.07268	0.0745273	0.000432249	8.41e-05	0.00132732	358	228	586	170.5	756.5	0.00132732	8.41e-05	0.00061455
1473	RIOK1	4.65297	-1.06871	0.0529375	0.0198985	0.021298	0.0601768	1773	1438.5	3211.5	2370.5	5582	0.0601768	0.0198985	0.0337911
407	DNPH1	4.25554	-1.0681	0.0393495	0.0025781	0.00142982	0.00424348	691.5	553	1244.5	373	1617.5	0.00424348	0.00142982	0.00275047
591	SUV39H2	4.97265	-1.06509	0.0405492	0.00237661	0.00553597	0.0137811	667	852.5	1519.5	806	2325.5	0.0137811	0.00237661	0.00723122
285	DTWD1	3.94542	-1.06335	0.0164943	0.000974806	0.00120631	0.00171341	477	516	993	199	1192	0.00171341	0.000974806	0.00129817
1667	NUDT19	5.08728	-1.06176	0.291939	0.0481487	0.0695249	0.020829	2816	2389	5205	1122.5	6327.5	0.0695249	0.020829	0.0461675
996	PROSER1	4.84655	-1.06043	0.0251448	0.0127032	0.0126169	0.0236635	1392.5	1204	2596.5	1254	3850.5	0.0236635	0.0126169	0.0163278
219	ICA1	6.04443	-1.0596	0.0287036	0.000472522	0.000343955	0.00195486	367	344.5	711.5	221.5	933	0.00195486	0.000343955	0.00092378
328	SLC30A1	6.83165	-1.05904	0.0337309	0.000758442	0.000876593	0.00639081	430	452	882	464	1346	0.00639081	0.000758442	0.00267528
1146	ZNF696	3.67209	-1.05501	0.150529	0.0304649	0.0246071	0.0106002	2201	1526	3727	642.5	4369.5	0.0304649	0.0106002	0.0218908
10	DPH7	4.94913	-1.0549	0.0261693	7.5e-07	2.27e-10	3.11e-05	49	16	65	16.5	81.5	3.11e-05	2.27e-10	1.06e-05
1102	GIGYF1	6.5766	-1.05154	0.0414545	0.0157099	0.0165552	0.0261947	1557	1311	2868	1330	4198	0.0261947	0.0157099	0.0194866
981	RP11-274B21.1	4.73458	-1.04963	0.0256073	0.0112707	0.012455	0.0250234	1326	1185	2511	1292	3803	0.0250234	0.0112707	0.0162497
898	RNPEP	6.32076	-1.04771	0.171217	0.0172632	0.0174707	0.00815468	1637	1338	2975	526.5	3501.5	0.0174707	0.00815468	0.0142962
931	SCRIB	7.58037	-1.04583	0.157781	0.0195149	0.01858	0.00751744	1757	1375.5	3132.5	502	3634.5	0.0195149	0.00751744	0.0152041
155	SMCHD1	7.35172	-1.0455	0.0500318	0.000293641	7.3e-05	0.00120916	303	218	521	157.5	678.5	0.00120916	7.3e-05	0.000525259
826	CPSF1	6.62385	-1.04036	0.128711	0.0134924	0.0128842	0.0102151	1452	1221.5	2673.5	633.5	3307	0.0134924	0.0102151	0.0121972
272	NOM1	5.22086	-1.04004	0.0286636	0.000809448	9.56e-05	0.00628611	442	240	682	457	1139	0.00628611	9.56e-05	0.00239705
713	CDK5	4.68531	-1.03753	0.0637512	0.00457207	0.00477858	0.0201101	883	808	1691	1105	2796	0.0201101	0.00457207	0.00982026
1073	RHPN1	6.43974	-1.03728	0.0489165	0.0159837	0.0156273	0.0233612	1573.5	1289	2862.5	1244	4106.5	0.0233612	0.0156273	0.0183241
108	ZMYND19	5.22394	-1.036	0.0299603	8.21e-05	8.84e-06	0.00120916	193.5	124	317.5	157.5	475	0.00120916	8.84e-06	0.000433379
1017	MFHAS1	6.17581	-1.03353	0.0831136	0.0038155	0.00862103	0.0481827	821	1021	1842	2083	3925	0.0481827	0.0038155	0.0202064
688	HMGN3-AS1	2.37253	-1.02841	0.0563394	0.00635867	0.0217328	0.0019593	1034	1453	2487	223	2710	0.0217328	0.0019593	0.0100169
199	KMT2C	8.96877	-1.02473	0.0455971	0.000416725	0.000221166	0.00210196	341	288	629	234	863	0.00210196	0.000221166	0.000913284
815	TRIM36	6.38176	-1.02465	0.124	0.00832695	0.0203403	0.0112827	1159	1422	2581	676	3257	0.0203403	0.00832695	0.0133166
452	NAPB	4.24902	-1.01937	0.0231461	0.00300766	0.000993255	0.00936472	730.5	479	1209.5	598.5	1808	0.00936472	0.000993255	0.00445521
614	SLC37A3	7.15985	-1.01796	0.0578525	0.00188941	0.00134494	0.0239602	599	534	1133	1266.5	2399.5	0.0239602	0.00134494	0.00906485
1366	CBLL1	6.39794	-1.0153	0.0900329	0.0106814	0.0292237	0.054373	1300	1623	2923	2249	5172	0.054373	0.0106814	0.031426
1076	CEP85L	4.66735	-1.01334	0.108686	0.0131265	0.0223227	0.0230687	1414	1478	2892	1224.5	4116.5	0.0230687	0.0131265	0.0195059
830	TANGO6	3.90291	-1.01091	0.0825717	0.00877239	0.00695152	0.0222797	1179	946.5	2125.5	1184	3309.5	0.0222797	0.00695152	0.0126679
427	TIGD5	3.5934	-1.00847	0.0841854	0.00401573	0.00180449	0.00283514	843	582	1425	269	1694	0.00401573	0.00180449	0.00288512
302	EIF3L	8.08116	-1.00791	0.0304229	0.000852258	0.00093065	0.00384851	454.5	464	918.5	351.5	1270	0.00384851	0.000852258	0.00187714
561	ADCK3	5.37186	-1.00719	0.0388247	0.00295539	0.0024364	0.0157497	720.5	632	1352.5	886.5	2239	0.0157497	0.0024364	0.00704716
895	TNFRSF10B	5.7946	-1.00698	0.065239	0.0105652	0.010097	0.0208991	1295	1069	2364	1130	3494	0.0208991	0.010097	0.0138538
20	ZNF398	5.79212	-1.00602	0.0290415	2.98e-06	6.08e-09	0.000102996	63.5	25	88.5	30	118.5	0.000102996	6.08e-09	3.53e-05
604	FAM188A	6.12603	-1.00316	0.119038	0.00437129	0.0144855	0.00235965	862.5	1264	2126.5	241	2367.5	0.0144855	0.00235965	0.00707214
1579	C5orf63	2.9018	-1.00284	0.105666	0.0222482	0.0279707	0.0675461	1864	1599	3463	2549.5	6012.5	0.0675461	0.0222482	0.039255
574	ZNF496	5.37168	-1.00098	0.00559375	0.00341724	0.00343069	0.0135188	782.5	704.5	1487	783	2270	0.0135188	0.00341724	0.00678891
729	TMUB1	4.83211	-1.00055	0.0447024	0.00505298	0.00177405	0.0264862	937	580	1517	1342	2859	0.0264862	0.00177405	0.0111044
1058	HEATR3	5.34238	-0.997489	0.0743996	0.0146981	0.0150819	0.0248835	1510	1276	2786	1285	4071	0.0248835	0.0146981	0.0182211
979	TMEM170B	5.22492	-0.996878	0.0352167	0.0124205	0.0269007	0.0147384	1380	1578	2958	841	3799	0.0269007	0.0124205	0.0180199
857	RPP38	3.52974	-0.994669	0.0832954	0.00783444	0.0106961	0.0217751	1122	1106.5	2228.5	1158	3386.5	0.0217751	0.00783444	0.0134352
253	TMEM14C	6.06713	-0.994598	0.0277464	0.000391221	0.00169483	0.00144133	329.5	573	902.5	180.5	1083	0.00169483	0.000391221	0.00117579
375	FIS1	6.32482	-0.989715	0.023158	0.00162652	0.000990354	0.00597245	565	476	1041	449.5	1490.5	0.00597245	0.000990354	0.00286311
1025	MAP2K5	3.72098	-0.988597	0.0256551	0.0120363	0.0277156	0.0177388	1360.5	1594	2954.5	990	3944.5	0.0277156	0.0120363	0.0191636
1007	SHROOM3	8.81978	-0.986985	0.113857	0.00356629	0.00636022	0.0517694	798	907.5	1705.5	2202	3907.5	0.0517694	0.00356629	0.0205653
1350	NEIL1	3.86748	-0.985698	0.046014	0.0272379	0.0330971	0.0268588	2073.5	1699	3772.5	1352	5124.5	0.0330971	0.0268588	0.0290646
292	CEP192	6.78614	-0.974033	0.0163865	0.000689284	0.000933784	0.00365193	414	466	880	335.5	1215.5	0.00365193	0.000689284	0.00175833
295	ZNF786	4.11609	-0.973487	0.0437873	0.00206415	0.000367509	0.00236639	632	350	982	242.5	1224.5	0.00236639	0.000367509	0.00159935
61	WBSCR16	4.80101	-0.973091	0.0416528	5.8e-05	6.92e-07	0.000208972	162	73	235	47	282	0.000208972	6.92e-07	8.92e-05
557	TMEM135	6.71733	-0.971146	0.0419815	0.00196726	0.00593915	0.0125746	614	881	1495	737.5	2232.5	0.0125746	0.00196726	0.006827
50	ZNF746	5.3874	-0.96879	0.0293684	2.41e-05	2.07e-07	0.000344118	120.5	57	177.5	62	239.5	0.000344118	2.07e-07	0.000122804
805	GLTSCR1L	5.33856	-0.967216	0.0320045	0.00651554	0.0216172	0.0121499	1049.5	1447	2496.5	711	3207.5	0.0216172	0.00651554	0.0134275
1245	C1QBP	6.66669	-0.966888	0.143477	0.0295527	0.0349568	0.0138388	2177.5	1744.5	3922	809	4731	0.0349568	0.0138388	0.0261161
163	NUP188	6.84478	-0.966561	0.0361244	0.000344869	2.62e-05	0.00196991	318	166.5	484.5	224.5	709	0.00196991	2.62e-05	0.000780317
681	SLC35B3	4.67346	-0.961788	0.0384384	0.00586586	0.00498471	0.0151913	1002	818	1820	865	2685	0.0151913	0.00498471	0.00868063
68	PRKAG2	4.83413	-0.960759	0.0273748	2.75e-05	9.59e-06	0.00022722	126	130	256	55	311	0.00022722	9.59e-06	8.81e-05
1610	GTF2IRD2B	2.59472	-0.959796	0.0195915	0.0410143	0.0606708	0.0262185	2545.5	2246	4791.5	1332.5	6124	0.0606708	0.0262185	0.0426346
1609	SLC27A5	3.75759	-0.958431	0.0398879	0.0314342	0.0347437	0.0506865	2234	1730.5	3964.5	2154	6118.5	0.0506865	0.0314342	0.0389548
1680	DNAJC25	4.83721	-0.956076	0.0627076	0.0213532	0.0592025	0.0589268	1825	2209	4034	2348	6382	0.0592025	0.0213532	0.0464942
1158	KIAA1147	7.14908	-0.954841	0.0138313	0.0139651	0.0120932	0.0398357	1473	1169.5	2642.5	1795.5	4438	0.0398357	0.0120932	0.0219647
763	CCDC88C	6.59164	-0.953046	0.080779	0.0113637	0.0080921	0.0112837	1329.5	997	2326.5	681	3007.5	0.0113637	0.0080921	0.0102465
1671	LIMK2	6.40873	-0.952746	0.016356	0.0222482	0.0201619	0.0846209	1864	1418	3282	3081	6363	0.0846209	0.0201619	0.0423437
966	CASC7	7.1139	-0.951226	0.0625491	0.0115545	0.0249307	0.0158132	1338	1534	2872	897.5	3769.5	0.0249307	0.0115545	0.0174328
1205	PPT2	2.51345	-0.947329	0.0189641	0.022453	0.0370293	0.0167664	1875	1793.5	3668.5	939	4607.5	0.0370293	0.0167664	0.0254162
827	TRMT13	4.2727	-0.946935	0.0653259	0.00812462	0.00563656	0.0258641	1138.5	861	1999.5	1308.5	3308	0.0258641	0.00563656	0.0132084
383	NIPA2	6.1181	-0.946184	0.016278	0.00110827	0.00238547	0.00460459	503.5	629	1132.5	391	1523.5	0.00460459	0.00110827	0.00269944
1267	CUL7	5.92044	-0.942618	0.0126994	0.0130904	0.0273923	0.0400598	1413	1586	2999	1806	4805	0.0400598	0.0130904	0.0268475
970	SLC7A6	4.4945	-0.941444	0.139016	0.0227868	0.0193938	0.00747311	1884	1394.5	3278.5	499	3777.5	0.0227868	0.00747311	0.0165512
1664	RPL13AP5	3.56627	-0.940454	0.0169276	0.0293258	0.052239	0.0472611	2166	2099	4265	2054.5	6319.5	0.052239	0.0293258	0.042942
1165	ZNF814	5.081	-0.935271	0.103975	0.0232676	0.0174705	0.022947	1904	1337	3241	1218.5	4459.5	0.0232676	0.0174705	0.0212284
1180	MARS2	4.46835	-0.930919	0.121847	0.0288025	0.0265065	0.0144937	2139.5	1573.5	3713	818.5	4531.5	0.0288025	0.0144937	0.0232676
1218	TOP1MT	5.18238	-0.930793	0.140281	0.0339581	0.0317852	0.0107133	2324.5	1678	4002.5	646	4648.5	0.0339581	0.0107133	0.0254855
1171	EPHB4	7.79974	-0.92823	0.104439	0.00742528	0.00568039	0.0670392	1099	866	1965	2531.5	4496.5	0.0670392	0.00568039	0.026715
1409	SUV420H1	7.12027	-0.92704	0.019445	0.0200428	0.0389478	0.0381001	1778	1836	3614	1727	5341	0.0389478	0.0200428	0.0323636
1710	RP5-894A10.6	2.69063	-0.926913	0.0367045	0.0428255	0.0632369	0.0328231	2604.5	2306.5	4911	1576.5	6487.5	0.0632369	0.0328231	0.0462952
968	CYB5A	6.79449	-0.926309	0.0337631	0.00501532	0.0138221	0.0335834	928.5	1245	2173.5	1598.5	3772	0.0335834	0.00501532	0.0174736
1629	ANKRD17	8.49456	-0.926171	0.0667847	0.0165401	0.0408844	0.073735	1598.5	1872	3470.5	2714.5	6185	0.073735	0.0165401	0.0437198
771	HOOK1	6.63475	-0.925337	0.0929749	0.0116844	0.00603712	0.0144937	1341	884	2225	818.5	3043.5	0.0144937	0.00603712	0.0107384
573	GRTP1	3.90447	-0.923457	0.0272683	0.00509445	0.00346427	0.00967615	940	707	1647	618	2265	0.00967615	0.00346427	0.00607829
941	IBTK	7.66277	-0.920213	0.0669158	0.0131867	0.0191988	0.0154482	1426.5	1390.5	2817	871	3688	0.0191988	0.0131867	0.0159446
1041	TTLL11	2.55155	-0.918888	0.0281785	0.016852	0.0392153	0.00815468	1618	1842.5	3460.5	526.5	3987	0.0392153	0.00815468	0.0214073
144	NHLRC2	6.69216	-0.917315	0.01749	0.000179014	9.26e-05	0.0012471	249	232	481	161.5	642.5	0.0012471	9.26e-05	0.00050623
891	KBTBD7	4.94212	-0.917208	0.0584617	0.0050293	0.00533998	0.0375993	932	841	1773	1714.5	3487.5	0.0375993	0.0050293	0.0159895
532	PTK2	8.18227	-0.917068	0.0298799	0.0031852	0.00555308	0.00884138	745	855.5	1600.5	553	2153.5	0.00884138	0.0031852	0.00585989
905	HOMEZ	5.04628	-0.917019	0.0291111	0.00966219	0.0106961	0.022583	1242	1106.5	2348.5	1194.5	3543	0.022583	0.00966219	0.0143138
528	SPPL2A	6.57884	-0.915803	0.0284824	0.00237369	0.0035636	0.0128163	666	721.5	1387.5	756	2143.5	0.0128163	0.00237369	0.00625119
185	PLOD3	6.15113	-0.915704	0.0285927	0.000544489	1.7e-05	0.00269365	386	152	538	263.5	801.5	0.00269365	1.7e-05	0.00108504
1143	SLC25A24	5.38192	-0.913587	0.0860935	0.00686935	0.00636022	0.0605033	1072	907.5	1979.5	2379	4358.5	0.0605033	0.00636022	0.0245776
975	NDUFV1	7.73342	-0.912176	0.0296292	0.0103274	0.0109105	0.0284717	1280	1112	2392	1400	3792	0.0284717	0.0103274	0.0165699
899	PPM1D	5.30851	-0.911636	0.0743899	0.00516944	0.00606	0.0358086	942	889	1831	1675	3506	0.0358086	0.00516944	0.0156793
303	PANK1	4.48619	-0.909034	0.0418344	0.000983377	0.000790191	0.00384851	479	441	920	351.5	1271.5	0.00384851	0.000790191	0.00187403
933	NIFK	4.81448	-0.908952	0.0449257	0.00928002	0.008751	0.0284673	1212.5	1025	2237.5	1398.5	3636	0.0284673	0.008751	0.0154994
1071	POLR1B	5.73289	-0.907938	0.0541244	0.0159714	0.0098783	0.0303309	1569	1062.5	2631.5	1474	4105.5	0.0303309	0.0098783	0.0187269
1348	TRAPPC9	6.64405	-0.904231	0.11169	0.0323437	0.0432014	0.016803	2262	1909	4171	943	5114	0.0432014	0.016803	0.0307827
1593	IL17D	2.80642	-0.90347	0.0241601	0.0385725	0.0609596	0.0262297	2477	2251	4728	1336	6064	0.0609596	0.0262297	0.0419206
918	C7orf43	4.338	-0.903323	0.0302353	0.0131427	0.00695048	0.02323	1417.5	943.5	2361	1229	3590	0.02323	0.00695048	0.0144411
678	HSD17B7	4.83	-0.895061	0.0253495	0.00570145	0.00729578	0.0123235	985	964	1949	722	2671	0.0123235	0.00570145	0.00844023
1044	KBTBD6	4.71083	-0.892506	0.101119	0.00581906	0.00576467	0.0496872	1000	874	1874	2118	3992	0.0496872	0.00576467	0.0204236
376	FBXO22	5.6179	-0.890596	0.0594648	0.000858838	0.000564978	0.0102151	462	399	861	633.5	1494.5	0.0102151	0.000564978	0.00387964
964	FRRS1	4.22971	-0.890272	0.0498853	0.0111715	0.00842488	0.0291556	1321	1010	2331	1430.5	3761.5	0.0291556	0.00842488	0.0162506
1694	EEF1E1	3.34291	-0.88771	0.0621385	0.0465891	0.055977	0.0320791	2755	2142.5	4897.5	1540.5	6438	0.055977	0.0320791	0.0448817
1536	RCCD1	3.74474	-0.883182	0.0458333	0.0233233	0.0347958	0.0501197	1905	1736.5	3641.5	2138	5779.5	0.0501197	0.0233233	0.0360796
1493	DNAJC10	8.14284	-0.881496	0.149992	0.0407229	0.0651696	0.0129882	2539	2337	4876	764	5640	0.0651696	0.0129882	0.0396269
121	NUP205	7.68406	-0.880288	0.0365136	0.000206046	6.18e-06	0.00163671	257.5	108	365.5	194.5	560	0.00163671	6.18e-06	0.000616311
434	WWC1	7.37945	-0.879972	0.0289591	0.00221899	0.00088631	0.00956563	655	458	1113	611	1724	0.00956563	0.00088631	0.00422364
721	WBSCR22	7.00559	-0.879248	0.0319836	0.0075997	0.00346703	0.0183998	1111	708.5	1819.5	1014	2833.5	0.0183998	0.00346703	0.00982216
760	ZNF251	4.32546	-0.878767	0.0252091	0.00541892	0.00677169	0.0196081	971.5	934	1905.5	1082	2987.5	0.0196081	0.00541892	0.0105996
1788	SLC19A2	6.39773	-0.878195	0.0760701	0.0532917	0.0613161	0.0334974	2940.5	2257	5197.5	1596.5	6794	0.0613161	0.0334974	0.0493684
967	NOB1	4.53891	-0.87559	0.0718127	0.0198769	0.0153318	0.0123042	1770.5	1281	3051.5	719	3770.5	0.0198769	0.0123042	0.0158377
777	RTCA	5.6608	-0.875549	0.0332149	0.00642199	0.00649076	0.0200619	1038	922	1960	1103	3063	0.0200619	0.00642199	0.0109916
327	DCLRE1A	5.8765	-0.873849	0.0337703	0.00172623	0.000965537	0.00307288	576.5	474	1050.5	291.5	1342	0.00307288	0.000965537	0.00192155
739	ACTR3B	3.77519	-0.873651	0.0317105	0.0120635	0.00553597	0.0114042	1362.5	852.5	2215	697	2912	0.0120635	0.00553597	0.0096679
1634	SSH3	6.19203	-0.873175	0.0156169	0.0340512	0.0417081	0.0451784	2332	1885	4217	1983	6200	0.0451784	0.0340512	0.0403126
858	ZNF326	5.30964	-0.872437	0.0223634	0.00945212	0.0130281	0.0166185	1226	1229	2455	932	3387	0.0166185	0.00945212	0.0130329
727	GNB2	7.69989	-0.869642	0.0515667	0.0042465	0.0124028	0.0141055	857	1183.5	2040.5	811	2851.5	0.0141055	0.0042465	0.0102516
594	AP5M1	5.90439	-0.869327	0.0666472	0.00728953	0.00461664	0.0063724	1088.5	789	1877.5	462	2339.5	0.00728953	0.00461664	0.00609286
1358	FPGS	5.30658	-0.868935	0.0303687	0.0179093	0.0201619	0.0472611	1670	1418	3088	2054.5	5142.5	0.0472611	0.0179093	0.0284441
1302	OGFOD1	5.02321	-0.868775	0.0574535	0.0245804	0.0198253	0.0332335	1945	1410.5	3355.5	1587	4942.5	0.0332335	0.0198253	0.0258797
660	THAP9-AS1	4.57876	-0.867366	0.031609	0.00728953	0.0020794	0.015745	1088.5	600	1688.5	878.5	2567	0.015745	0.0020794	0.00837131
288	UBN2	6.67906	-0.866631	0.0347611	0.00106531	0.000354875	0.00406229	496	348.5	844.5	361	1205.5	0.00406229	0.000354875	0.00182749
1332	CCNG1	8.28405	-0.866359	0.0498513	0.0189186	0.038098	0.0319974	1716	1816	3532	1533	5065	0.038098	0.0189186	0.0296713
1595	MDN1	7.41811	-0.865347	0.0309455	0.027972	0.0316145	0.0556391	2107	1673	3780	2287	6067	0.0556391	0.027972	0.0384086
262	MKLN1	7.48891	-0.864687	0.0324794	0.000416725	0.000933784	0.00339539	341	466	807	309	1116	0.00339539	0.000416725	0.00158197
127	CDC42SE1	7.21962	-0.861449	0.0210076	0.000123801	7.56e-05	0.00102534	223	221	444	139.5	583.5	0.00102534	7.56e-05	0.000408262
1354	HIPK2	8.90227	-0.858851	0.0160106	0.0150997	0.03543	0.0410992	1518	1757.5	3275.5	1858	5133.5	0.0410992	0.0150997	0.030543
655	C1orf86	4.03711	-0.858331	0.0461781	0.00591439	0.00510832	0.0123224	1006	827.5	1833.5	720	2553.5	0.0123224	0.00510832	0.00778172
845	BYSL	4.09578	-0.857519	0.0434119	0.0152001	0.00609872	0.0167664	1525.5	891.5	2417	939	3356	0.0167664	0.00609872	0.0126884
697	FAM83H	7.03252	-0.856899	0.0913816	0.0110682	0.00847438	0.00486128	1317	1011.5	2328.5	411.5	2740	0.0110682	0.00486128	0.00813462
1303	PRPF18	3.50896	-0.855817	0.0552123	0.0213888	0.0285658	0.031562	1828.5	1607	3435.5	1508	4943.5	0.031562	0.0213888	0.0271722
766	ZNF767	4.28909	-0.851901	0.0287044	0.00981808	0.0053593	0.0165571	1255	842.5	2097.5	928	3025.5	0.0165571	0.0053593	0.0105782
701	ZSCAN25	5.10935	-0.850008	0.0238189	0.00750249	0.00266038	0.0175057	1109	656	1765	986	2751	0.0175057	0.00266038	0.00922286
1140	AGFG2	6.67777	-0.849657	0.0362183	0.0188415	0.0247324	0.0200619	1714	1529	3243	1103	4346	0.0247324	0.0188415	0.021212
1551	GPAA1	7.31209	-0.849164	0.091654	0.0280468	0.0571274	0.0332808	2110.5	2168.5	4279	1589	5868	0.0571274	0.0280468	0.039485
1100	SPATA5	5.16152	-0.847861	0.0572399	0.0104683	0.00864253	0.0417636	1286.5	1023.5	2310	1879.5	4189.5	0.0417636	0.00864253	0.0202915
1355	DSCC1	4.89977	-0.847814	0.0698461	0.0318386	0.0291401	0.0240544	2245	1619.5	3864.5	1271	5135.5	0.0318386	0.0240544	0.0283443
716	POM121	5.65821	-0.847251	0.0308253	0.00691252	0.009239	0.0113634	1077	1044	2121	691	2812	0.0113634	0.00691252	0.00917164
549	CUL1	7.1125	-0.84649	0.0557388	0.00321269	0.00824637	0.00619948	749	1003	1752	454.5	2206.5	0.00824637	0.00321269	0.00588618
744	ORC5	5.79247	-0.845958	0.0758052	0.00372314	0.002496	0.0304202	809	640	1449	1479.5	2928.5	0.0304202	0.002496	0.0122131
1363	BPGM	4.95079	-0.840614	0.0801565	0.0124165	0.00978619	0.0737593	1377	1060	2437	2720.5	5157.5	0.0737593	0.00978619	0.0319873
954	ABCF2	6.70118	-0.839862	0.0775205	0.0057768	0.00424015	0.0452815	993	764	1757	1984	3741	0.0452815	0.00424015	0.0184328
131	ASB6	4.59716	-0.839497	0.0388653	0.000367056	9.22e-06	0.000950136	327	126.5	453.5	134.5	588	0.000950136	9.22e-06	0.000442137
369	YIPF3	6.75485	-0.838276	0.0420808	0.00203452	0.00085323	0.00467305	627.5	449	1076.5	395	1471.5	0.00467305	0.00085323	0.00252027
1244	DGAT1	5.76644	-0.837382	0.0668014	0.0190499	0.0316886	0.0259552	1728	1677	3405	1317	4722	0.0316886	0.0190499	0.0255646
1701	ZSCAN21	3.41755	-0.836629	0.0310605	0.0429969	0.0398753	0.0455144	2610.5	1857	4467.5	1992.5	6460	0.0455144	0.0398753	0.0427956
842	RABEP1	7.11957	-0.83542	0.116477	0.0171808	0.0179634	0.00415294	1632	1349.5	2981.5	366.5	3348	0.0179634	0.00415294	0.013099
1543	LRRC61	2.56486	-0.834523	0.0371278	0.0392071	0.0759643	0.0147384	2496	2499.5	4995.5	841	5836.5	0.0759643	0.0147384	0.0433033
523	ZFYVE16	7.53872	-0.834159	0.0385874	0.00464102	0.0035636	0.00705633	889	721.5	1610.5	478	2088.5	0.00705633	0.0035636	0.00508698
1010	ZNF623	6.25357	-0.833564	0.0891328	0.0160854	0.0288507	0.0124823	1579	1611	3190	726	3916	0.0288507	0.0124823	0.0191395
271	PIP5K1A	6.86761	-0.831878	0.0332464	0.000518283	0.000656463	0.00369522	377.5	416.5	794	344	1138	0.00369522	0.000518283	0.00162332
451	UGGT1	7.83738	-0.831514	0.038336	0.00266676	0.00128379	0.00898031	703.5	529.5	1233	566	1799	0.00898031	0.00128379	0.00431029
720	PTPN18	5.51399	-0.831065	0.0461678	0.00796083	0.00717706	0.0125746	1133	956	2089	737.5	2826.5	0.0125746	0.00717706	0.0092375
1651	AGL	6.22481	-0.82974	0.0409647	0.0290956	0.0269406	0.067105	2155	1579	3734	2536	6270	0.067105	0.0269406	0.0410471
1713	C9orf40	2.86345	-0.826535	0.0568947	0.0354914	0.0405639	0.054759	2380.5	1868	4248.5	2262.5	6511	0.054759	0.0354914	0.0436048
499	RPL7L1	8.14333	-0.826264	0.00673669	0.00245256	0.00555308	0.00736844	672.5	855.5	1528	492	2020	0.00736844	0.00245256	0.0051247
447	RBM28	5.94517	-0.826063	0.054375	0.00465512	0.00061695	0.00746261	890	410	1300	496.5	1796.5	0.00746261	0.00061695	0.00424489
1187	COG5	6.96446	-0.823162	0.0598223	0.00976147	0.00863583	0.0548354	1251.5	1022	2273.5	2270.5	4544	0.0548354	0.00863583	0.0244109
586	TOP3B	4.81956	-0.822775	0.0466681	0.00779607	0.00255911	0.008663	1121	647	1768	544.5	2312.5	0.008663	0.00255911	0.00633939
147	C5orf51	6.15718	-0.82242	0.0388986	0.000430369	2.3e-05	0.000898099	357	159	516	131.5	647.5	0.000898099	2.3e-05	0.000450473
1162	POGZ	6.62069	-0.819175	0.0322028	0.0117544	0.0216708	0.0352469	1346	1449.5	2795.5	1658.5	4454	0.0352469	0.0117544	0.0228907
887	PPFIA1	6.59807	-0.818153	0.0521063	0.0156242	0.010807	0.0144999	1544	1109.5	2653.5	822.5	3476	0.0156242	0.010807	0.0136437
855	NSUN5P1	4.88338	-0.817163	0.0529543	0.0140156	0.00819397	0.0159368	1476	1001	2477	906	3383	0.0159368	0.00819397	0.0127154
642	SAT2	5.05149	-0.816949	0.0508632	0.00473237	0.003555	0.0156523	899	716	1615	875	2490	0.0156523	0.003555	0.0079799
347	HCG18	5.23666	-0.816657	0.0200292	0.0022658	0.000464145	0.00428289	658	373	1031	378.5	1409.5	0.00428289	0.000464145	0.00233761
636	POLG	6.16712	-0.815946	0.0599628	0.00295539	0.00153694	0.0225357	720.5	564	1284.5	1191	2475.5	0.0225357	0.00153694	0.00900935
726	SSBP1	6.62505	-0.815716	0.0554814	0.00387919	0.0019031	0.0291556	827.5	592.5	1420	1430.5	2850.5	0.0291556	0.0019031	0.011646
1630	RPS10	3.11097	-0.815533	0.0111443	0.0413662	0.0506087	0.0328231	2552	2063	4615	1576.5	6191.5	0.0506087	0.0328231	0.0415993
1410	MICALL1	5.19419	-0.814703	0.0611607	0.0194985	0.0171893	0.054759	1754.5	1326	3080.5	2262.5	5343	0.054759	0.0171893	0.0304822
310	FNBP1L	7.83749	-0.814476	0.0277926	0.0011498	0.000194152	0.00753783	512.5	281	793.5	506	1299.5	0.00753783	0.000194152	0.00296059
1736	NFXL1	5.46199	-0.813179	0.089062	0.0202369	0.0469025	0.076731	1787	1975	3762	2834.5	6596.5	0.076731	0.0202369	0.0479568
1099	AHCYL2	5.61102	-0.812703	0.0335327	0.0129406	0.00904214	0.0384889	1404	1035	2439	1744	4183	0.0384889	0.00904214	0.0201572
1276	ZNF70	4.174	-0.811492	0.0202147	0.0252948	0.0201619	0.0299328	1970.5	1418	3388.5	1461	4849.5	0.0299328	0.0201619	0.0251298
535	CLASP1	6.47617	-0.808744	0.0326288	0.00266676	0.00661932	0.00829508	703.5	925	1628.5	535	2163.5	0.00829508	0.00266676	0.00586039
932	SOCS6	5.58339	-0.808565	0.0348767	0.0141577	0.00911112	0.0205397	1480	1037.5	2517.5	1118	3635.5	0.0205397	0.00911112	0.0146029
165	GAPVD1	7.43519	-0.808315	0.0508905	0.000528553	9.33e-05	0.000531579	381	234	615	95.5	710.5	0.000531579	9.33e-05	0.000384492
846	CPSF4	5.51198	-0.807412	0.0265736	0.0117024	0.00487904	0.0228196	1344.5	813	2157.5	1204.5	3362	0.0228196	0.00487904	0.0131337
197	RSBN1L	6.2588	-0.806797	0.0494093	0.00103153	4.4e-05	0.00131245	489	190.5	679.5	168	847.5	0.00131245	4.4e-05	0.000795986
19	BAZ1B	8.03061	-0.806262	0.0219862	4.08e-06	4.61e-10	3.66e-05	73.5	18	91.5	20	111.5	3.66e-05	4.61e-10	1.36e-05
1121	PKP2	6.21451	-0.804709	0.0164447	0.0141564	0.0121319	0.0339301	1478.5	1171	2649.5	1614	4263.5	0.0339301	0.0121319	0.0200728
392	TMOD3	6.60251	-0.804692	0.0181036	0.00165757	0.00138525	0.00613602	568.5	544.5	1113	451.5	1564.5	0.00613602	0.00138525	0.00305961
317	ZNF280D	5.62259	-0.803951	0.0294045	0.0011498	0.00107714	0.0034212	512.5	497.5	1010	312.5	1322.5	0.0034212	0.00107714	0.00188272
1195	PIH1D1	6.13825	-0.801092	0.0794211	0.022801	0.0334719	0.0172715	1885	1710	3595	965	4560	0.0334719	0.0172715	0.0245148
53	TNPO3	6.78718	-0.799892	0.0303584	5.15e-05	1.15e-08	0.000358641	155	26.5	181.5	69	250.5	0.000358641	1.15e-08	0.000136714
238	RPL3	10.0601	-0.79947	0.0161608	0.000623249	0.000592686	0.00212062	401.5	401.5	803	235	1038	0.00212062	0.000592686	0.00111219
1134	COQ4	5.05122	-0.798945	0.114129	0.0257959	0.0104234	0.0232894	1995.5	1091	3086.5	1241.5	4328	0.0257959	0.0104234	0.0198362
1285	DYNC2H1	6.06851	-0.796968	0.0316734	0.022453	0.0222015	0.0317239	1875	1473.5	3348.5	1521	4869.5	0.0317239	0.0222015	0.0254595
1590	MYO1E	6.1975	-0.796591	0.057685	0.0220679	0.0304806	0.0676755	1850	1645	3495	2554.5	6049.5	0.0676755	0.0220679	0.0400747
774	RCHY1	5.35782	-0.795093	0.0205753	0.00717138	0.0122607	0.0136744	1082	1174	2256	798	3054	0.0136744	0.00717138	0.0110355
497	ZNHIT1	6.17714	-0.792891	0.0268767	0.00348847	0.0013695	0.0112837	792.5	540	1332.5	681	2013.5	0.0112837	0.0013695	0.00538057
1311	KIAA0753	4.62249	-0.792431	0.102711	0.0333083	0.0127164	0.0304202	2287.5	1207.5	3495	1479.5	4974.5	0.0333083	0.0127164	0.0254816
1427	ME2	5.57657	-0.792187	0.0937158	0.0341308	0.0613802	0.0144126	2338	2259	4597	814.5	5411.5	0.0613802	0.0144126	0.0366412
795	STXBP1	4.85733	-0.791819	0.0417031	0.00953834	0.0085801	0.0157982	1231	1017.5	2248.5	894.5	3143	0.0157982	0.0085801	0.0113055
1829	RPS6KB2	5.72775	-0.789062	0.099975	0.0252948	0.0328184	0.0910544	1970.5	1691	3661.5	3306.5	6968	0.0910544	0.0252948	0.0497225
1200	PMS2P3	3.37727	-0.789048	0.0114591	0.02602	0.0234494	0.0194321	2019	1492	3511	1071.5	4582.5	0.02602	0.0194321	0.0229672
1435	ABCB8	5.62335	-0.788747	0.03719	0.0240012	0.0190116	0.0498035	1927.5	1386	3313.5	2124.5	5438	0.0498035	0.0190116	0.0309388
803	SMIM13	4.70027	-0.787749	0.071368	0.010503	0.0177567	0.00896795	1292	1345	2637	564	3201	0.0177567	0.00896795	0.0124092
514	PARD3	6.50065	-0.785096	0.0534206	0.00321666	0.00510832	0.00711045	755.5	827.5	1583	482	2065	0.00711045	0.00321666	0.00514514
519	NDUFS8	6.32509	-0.78478	0.0445969	0.00490092	0.00365034	0.00569395	912.5	728	1640.5	439	2079.5	0.00569395	0.00365034	0.0047484
1060	DMXL2	7.09335	-0.78433	0.00961011	0.0146413	0.0160282	0.0240662	1503	1298	2801	1272	4073	0.0240662	0.0146413	0.0182452
495	GTF2I	6.76256	-0.782309	0.0212193	0.004936	0.00243926	0.00630406	919	633	1552	459	2011	0.00630406	0.00243926	0.00455977
890	CDKN2AIPNL	5.05438	-0.781929	0.0434997	0.0142905	0.0108822	0.0157497	1487	1111	2598	886.5	3484.5	0.0157497	0.0108822	0.0136408
192	SPG11	7.29834	-0.781457	0.0516278	0.000723146	0.000257302	0.000531579	426	304.5	730.5	95.5	826	0.000723146	0.000257302	0.000504009
823	SCARB2	9.45178	-0.781161	0.0253986	0.00889421	0.0135855	0.0152191	1185	1239.5	2424.5	866.5	3291	0.0152191	0.00889421	0.0125663
1677	SEPT7P2	3.72468	-0.780306	0.0836574	0.0557555	0.0469536	0.0267176	3041	1983	5024	1351	6375	0.0557555	0.0267176	0.0431422
1552	AP1S1	6.40499	-0.778977	0.0221772	0.0303806	0.033152	0.0446614	2198	1700	3898	1971	5869	0.0446614	0.0303806	0.0360647
1104	NGRN	3.81909	-0.777403	0.0302003	0.0205194	0.0127297	0.0225384	1798.5	1210	3008.5	1192	4200.5	0.0225384	0.0127297	0.0185958
1156	DPP7	6.46778	-0.776287	0.0811061	0.0201356	0.0332979	0.0166185	1782.5	1702	3484.5	932	4416.5	0.0332979	0.0166185	0.0233507
1583	ZNF689	3.70372	-0.774555	0.0446413	0.0306527	0.0302426	0.0512793	2204	1641	3845	2172	6017	0.0512793	0.0302426	0.0373915
482	SDAD1	5.91084	-0.774491	0.0362775	0.00499404	0.000990354	0.008663	925.5	476	1401.5	544.5	1946	0.008663	0.000990354	0.00488246
1785	SLC2A8	4.24582	-0.773782	0.0711822	0.0517006	0.0506087	0.0404029	2898	2063	4961	1822.5	6783.5	0.0517006	0.0404029	0.0475707
91	CABIN1	6.9366	-0.773721	0.01682	5.94e-05	1.32e-05	0.00046209	167	141.5	308.5	86	394.5	0.00046209	1.32e-05	0.000178242
993	TEAD3	5.17388	-0.77269	0.0270592	0.0151918	0.0105508	0.0229268	1522	1097	2619	1216.5	3835.5	0.0229268	0.0105508	0.0162231
515	RINT1	5.51106	-0.772183	0.016095	0.00401845	0.00142459	0.010982	845	552	1397	668	2065	0.010982	0.00142459	0.00547502
608	ATP6V1F	5.5771	-0.771798	0.0485975	0.00462459	0.0015027	0.0166371	887	559	1446	934	2380	0.0166371	0.0015027	0.00758815
1564	ZNF783	4.36187	-0.771531	0.0357564	0.034494	0.0209206	0.0512793	2353	1430.5	3783.5	2172	5955.5	0.0512793	0.0209206	0.0355646
1368	TIMM21	4.4177	-0.771526	0.0331759	0.0237582	0.0120887	0.0486068	1921	1167.5	3088.5	2087	5175.5	0.0486068	0.0120887	0.0281512
1186	VARS	6.63681	-0.767386	0.0435642	0.0139694	0.00940936	0.0456294	1474.5	1053.5	2528	2014.5	4542.5	0.0456294	0.00940936	0.0230027
1696	SLC35A3	7.11615	-0.766313	0.0967621	0.0494884	0.0650704	0.0239602	2843	2335	5178	1266.5	6444.5	0.0650704	0.0239602	0.046173
179	TRIM24	6.71015	-0.764392	0.041929	0.000518283	1.41e-05	0.00254889	377.5	148	525.5	253	778.5	0.00254889	1.41e-05	0.00102709
432	MIEF1	6.24712	-0.761436	0.0227585	0.00330697	0.000674115	0.00829254	768	420	1188	534	1722	0.00829254	0.000674115	0.00409121
616	NUP88	5.46557	-0.759128	0.0400105	0.0084765	0.00288505	0.00900151	1165	668.5	1833.5	569	2402.5	0.00900151	0.00288505	0.00678768
1584	TSPAN13	8.97644	-0.75816	0.0167036	0.0258761	0.0347437	0.0558394	1998.5	1730.5	3729	2289	6018	0.0558394	0.0258761	0.0388198
646	C7orf26	4.69231	-0.757178	0.0566987	0.00779474	0.00439766	0.00997057	1119.5	776	1895.5	624	2519.5	0.00997057	0.00439766	0.00738765
1647	POLR2M	5.38367	-0.755763	0.0665514	0.0440131	0.0572179	0.0288339	2669	2174.5	4843.5	1417	6260.5	0.0572179	0.0288339	0.043355
1414	TRMT5	4.82572	-0.75367	0.0464433	0.0323437	0.0240622	0.03296	2262	1511	3773	1581	5354	0.03296	0.0240622	0.0297886
1712	GCC2	7.02109	-0.753445	0.0744763	0.0549619	0.0482601	0.0296272	3023	2016	5039	1454	6493	0.0549619	0.0296272	0.0442831
1689	AP5B1	3.68711	-0.753214	0.0865202	0.0568748	0.0601151	0.0205397	3069	2233.5	5302.5	1118	6420.5	0.0601151	0.0205397	0.0458432
527	ZNF318	6.1359	-0.752937	0.0158912	0.00298685	0.0060562	0.00805999	727	886	1613	519.5	2132.5	0.00805999	0.00298685	0.00570102
1676	GSTCD	5.12857	-0.752936	0.0428358	0.0339182	0.0274135	0.0651416	2320.5	1587.5	3908	2467	6375	0.0651416	0.0274135	0.0421578
560	USP14	6.37442	-0.750584	0.0305038	0.00378878	0.00573406	0.00868765	817	871	1688	550	2238	0.00868765	0.00378878	0.00607016
867	RREB1	6.80013	-0.750485	0.043999	0.0151592	0.00932661	0.0147384	1520.5	1051	2571.5	841	3412.5	0.0151592	0.00932661	0.0130747
916	LRIG2	5.5515	-0.749889	0.0390064	0.00920548	0.0160463	0.019516	1200.5	1300	2500.5	1077.5	3578	0.019516	0.00920548	0.0149226
1174	UAP1	7.48973	-0.749338	0.0357833	0.0150267	0.0258852	0.0292225	1515.5	1556	3071.5	1435	4506.5	0.0292225	0.0150267	0.0233781
1032	RHEB	6.87205	-0.746434	0.0535178	0.0128014	0.0220758	0.0198969	1397	1471	2868	1092	3960	0.0220758	0.0128014	0.018258
1047	ZNF7	5.4515	-0.746	0.0777495	0.0216034	0.026166	0.00963633	1835	1561	3396	615	4011	0.026166	0.00963633	0.0191352
921	RRP15	5.31904	-0.745581	0.047076	0.0182719	0.00881915	0.015745	1690	1029	2719	878.5	3597.5	0.0182719	0.00881915	0.0142787
315	TRIP11	7.21079	-0.745477	0.0478044	0.00321666	0.000137007	0.00328114	755.5	258	1013.5	301.5	1315	0.00328114	0.000137007	0.0022116
1319	INTU	4.44119	-0.74547	0.0236999	0.0280468	0.0238601	0.0281757	2110.5	1502	3612.5	1387	4999.5	0.0281757	0.0238601	0.0266942
1059	ZNF252P	7.11661	-0.745176	0.10378	0.0227378	0.0313141	0.00811743	1883	1665.5	3548.5	524	4072.5	0.0313141	0.00811743	0.0207231
1699	TIMM17A	6.33263	-0.745072	0.0844253	0.0536831	0.055977	0.0274232	2951.5	2142.5	5094	1361	6455	0.055977	0.0274232	0.0456944
909	USP24	7.23951	-0.741719	0.0225211	0.0137598	0.0135895	0.0149138	1461	1241	2702	850	3552	0.0149138	0.0135895	0.0140877
1219	FAM60A	6.50943	-0.739131	0.0235119	0.0222482	0.0208259	0.0273818	1864	1429	3293	1359	4652	0.0273818	0.0208259	0.0234853
1336	RPRD2	6.2441	-0.738017	0.0178888	0.0197691	0.0378148	0.0309769	1763.5	1813.5	3577	1498.5	5075.5	0.0378148	0.0197691	0.0295203
133	RRP36	5.92629	-0.735645	0.0444421	0.000294766	6.14e-05	0.00046209	306	207	513	86	599	0.00046209	6.14e-05	0.000272752
1589	C8orf82	5.4673	-0.734983	0.0484135	0.0334505	0.0368266	0.0445065	2299	1781.5	4080.5	1968	6048.5	0.0445065	0.0334505	0.0382612
227	IWS1	5.51413	-0.733398	0.0370272	0.00146465	2.85e-05	0.00282088	549.5	169	718.5	268	986.5	0.00282088	2.85e-05	0.00143799
1792	PDP2	4.33093	-0.731779	0.0912282	0.0245804	0.0222998	0.0944642	1945	1476.5	3421.5	3399	6820.5	0.0944642	0.0222998	0.0471148
828	IREB2	6.9155	-0.73103	0.0574992	0.00974083	0.0127297	0.0149244	1248	1210	2458	851	3309	0.0149244	0.00974083	0.012465
1181	ENTPD7	5.54331	-0.728947	0.0582703	0.0127032	0.00695048	0.0516166	1392.5	943.5	2336	2196	4532	0.0516166	0.00695048	0.0237567
1693	SLC52A2	5.8627	-0.727781	0.0675082	0.0449863	0.0496787	0.0373565	2686.5	2041	4727.5	1707	6434.5	0.0496787	0.0373565	0.0440072
278	EHMT1	6.51457	-0.72728	0.0219342	0.00111003	0.0004272	0.00305757	505	364.5	869.5	288	1157.5	0.00305757	0.0004272	0.0015316
1055	PEX1	6.51303	-0.72622	0.026955	0.0168837	0.00573474	0.0324993	1620	872	2492	1558.5	4050.5	0.0324993	0.00573474	0.0183726
896	URM1	5.07687	-0.726121	0.0661086	0.0185958	0.00906316	0.0128345	1706	1036	2742	758	3500	0.0185958	0.00906316	0.0134978
1731	DHRS7	7.17984	-0.724473	0.0337971	0.040071	0.0466893	0.0486836	2515	1969	4484	2088.5	6572.5	0.0486836	0.040071	0.045148
741	RABGGTA	4.8183	-0.722542	0.0480201	0.0153601	0.00298177	0.0120471	1534	674	2208	709.5	2917.5	0.0153601	0.00298177	0.0101296
1586	RMDN3	5.42244	-0.721632	0.0876592	0.0461481	0.0426691	0.0286923	2728.5	1901	4629.5	1406	6035.5	0.0461481	0.0286923	0.0391698
1278	CUL9	5.77062	-0.721283	0.0760002	0.0384796	0.0230759	0.0157982	2476	1487	3963	894.5	4857.5	0.0384796	0.0157982	0.0257846
1033	SLC27A4	5.59833	-0.721024	0.0398693	0.0188026	0.0145649	0.0174763	1713	1267	2980	982.5	3962.5	0.0188026	0.0145649	0.0169479
505	USO1	8.15614	-0.72058	0.0428929	0.00541892	0.00315686	0.00438395	971.5	686.5	1658	384.5	2042.5	0.00541892	0.00315686	0.00431991
1422	PABPC4	7.28189	-0.719581	0.00717704	0.025647	0.0279707	0.0401948	1985	1599	3584	1809	5393	0.0401948	0.025647	0.0312709
1626	PDSS2	5.26501	-0.718687	0.0766742	0.0231221	0.0195799	0.078188	1897.5	1399.5	3297	2879.5	6176.5	0.078188	0.0195799	0.0402967
938	NFIA	7.2342	-0.718573	0.0255367	0.00867127	0.0166371	0.0221829	1173	1316	2489	1176.5	3665.5	0.0221829	0.00867127	0.0158304
1077	ADCK2	5.34114	-0.71855	0.0728711	0.0258925	0.0217946	0.0107586	2003.5	1459.5	3463	654.5	4117.5	0.0258925	0.0107586	0.0194819
1144	CBY1	4.22345	-0.718129	0.0390949	0.0183457	0.0186351	0.0252123	1693.5	1378	3071.5	1295	4366.5	0.0252123	0.0183457	0.020731
917	MTPAP	5.25807	-0.717579	0.0354103	0.0137567	0.0124936	0.0164205	1460	1193.5	2653.5	924.5	3578	0.0164205	0.0124936	0.0142236
1482	DDI2	7.31053	-0.717506	0.0147039	0.031033	0.0347437	0.0353629	2217	1730.5	3947.5	1664	5611.5	0.0353629	0.031033	0.0337132
1806	CTD-2196E14.9	3.9739	-0.717132	0.0222307	0.0508366	0.0312765	0.059721	2880	1661	4541	2356	6897	0.059721	0.0312765	0.047278
948	ANAPC1	6.28089	-0.715984	0.0280686	0.0145705	0.00625616	0.0260524	1498	903.5	2401.5	1323	3724.5	0.0260524	0.00625616	0.0156263
1335	MXD1	5.17422	-0.715432	0.0175914	0.0254379	0.0217946	0.0345379	1974	1459.5	3433.5	1638	5071.5	0.0345379	0.0217946	0.0272568
1321	ELP2	6.56124	-0.714874	0.0709359	0.0359954	0.0316145	0.0169014	2398	1673	4071	947.5	5018.5	0.0359954	0.0169014	0.0281704
764	CRTC3	5.00055	-0.714175	0.0679084	0.0129722	0.00640373	0.0116493	1406	915	2321	701.5	3022.5	0.0129722	0.00640373	0.0103418
1295	URB2	5.27795	-0.714013	0.0302885	0.0246238	0.0218468	0.0308508	1948.5	1462	3410.5	1494	4904.5	0.0308508	0.0218468	0.0257738
754	RPL4	10.0477	-0.713863	0.0474266	0.00867127	0.017342	0.00632272	1173	1329.5	2502.5	460	2962.5	0.017342	0.00632272	0.0107787
1211	MAN2A2	6.08878	-0.710944	0.0481163	0.0268857	0.0116766	0.0288885	2056	1152.5	3208.5	1419	4627.5	0.0288885	0.0116766	0.0224836
1342	ANKRD13D	5.67639	-0.710765	0.010289	0.0258925	0.027123	0.0316655	2003.5	1583	3586.5	1515.5	5102	0.0316655	0.0258925	0.028227
1169	MTX3	5.55508	-0.709587	0.0377507	0.0222482	0.0109956	0.0309769	1864	1121.5	2985.5	1498.5	4484	0.0309769	0.0109956	0.0214069
1697	TULP4	7.02573	-0.709272	0.0155408	0.0311906	0.063159	0.0433008	2221	2304	4525	1923	6448	0.063159	0.0311906	0.0458834
1113	NTMT1	4.89005	-0.707628	0.0316896	0.0221561	0.0125157	0.0221268	1853.5	1200	3053.5	1174	4227.5	0.0221561	0.0125157	0.0189329
1288	CCPG1	4.12832	-0.706532	0.031164	0.0270296	0.0255365	0.0239485	2066.5	1544.5	3611	1262	4873	0.0270296	0.0239485	0.0255049
1329	LRRC8B	5.77392	-0.705606	0.0746367	0.0326554	0.0256046	0.0232333	2272	1548	3820	1235	5055	0.0326554	0.0232333	0.0271645
1617	ZNF710	4.49717	-0.704269	0.0363164	0.0380651	0.0392153	0.0409746	2454.5	1842.5	4297	1852.5	6149.5	0.0409746	0.0380651	0.0394183
609	NUP54	5.57615	-0.702963	0.0389853	0.00787854	0.00366546	0.00822602	1126.5	730	1856.5	529	2385.5	0.00822602	0.00366546	0.00659001
1374	CTPS1	5.97672	-0.702062	0.0439179	0.0289573	0.0308234	0.0287214	2149	1655.5	3804.5	1409	5213.5	0.0308234	0.0287214	0.0295007
1703	FAM21C	5.26738	-0.701057	0.0247306	0.0432006	0.031118	0.0513245	2622.5	1659	4281.5	2184.5	6466	0.0513245	0.031118	0.041881
602	ABCC10	4.92234	-0.700148	0.0281917	0.00932548	0.00222632	0.00822602	1220	614	1834	529	2363	0.00932548	0.00222632	0.00659261
1266	CSNK2A2	6.234	-0.699883	0.0481814	0.013472	0.0177567	0.0455601	1448.5	1345	2793.5	2010.5	4804	0.0455601	0.013472	0.0255963
863	KLHDC10	6.41744	-0.695543	0.0786933	0.0104712	0.0177994	0.0129882	1288.5	1347	2635.5	764	3399.5	0.0177994	0.0104712	0.013753
1222	SLC35D2	4.61339	-0.694056	0.0457598	0.0312043	0.025281	0.015911	2224	1540	3764	900	4664	0.0312043	0.015911	0.0241321
1421	HSF1	6.31648	-0.694003	0.0914518	0.0420565	0.0509461	0.0126527	2575.5	2069	4644.5	748	5392.5	0.0509461	0.0126527	0.0352184
1263	RPS6	9.89493	-0.689276	0.016056	0.0207185	0.0231555	0.0309769	1807.5	1488	3295.5	1498.5	4794	0.0309769	0.0207185	0.0249503
1640	TAF6	5.10265	-0.688116	0.0251392	0.0334505	0.0293797	0.0567146	2299	1630.5	3929.5	2305	6234.5	0.0567146	0.0293797	0.0398483
1673	REV3L	6.35007	-0.687982	0.0758181	0.0432688	0.0648746	0.0288153	2631	2327.5	4958.5	1414	6372.5	0.0648746	0.0288153	0.0456529
1532	GTPBP1	5.96346	-0.68663	0.0451409	0.0177151	0.0323236	0.0633617	1660	1682.5	3342.5	2425.5	5768	0.0633617	0.0177151	0.0378001
790	TRAPPC8	6.36568	-0.685199	0.0303377	0.00889786	0.00575644	0.0191602	1186	873	2059	1060	3119	0.0191602	0.00575644	0.0112715
1526	CAMKK1	3.73604	-0.684668	0.0265541	0.0377989	0.0618347	0.018819	2445	2268	4713	1042	5755	0.0618347	0.018819	0.0394842
1037	PSME4	8.47571	-0.684377	0.0153754	0.012535	0.0217328	0.0211483	1386	1453	2839	1140.5	3979.5	0.0217328	0.012535	0.018472
1704	RP11-213G2.3	3.17899	-0.679773	0.0190646	0.0515896	0.0800151	0.0182839	2896	2564.5	5460.5	1010	6470.5	0.0800151	0.0182839	0.0499629
583	DENND4B	5.43286	-0.675636	0.0265786	0.00689841	0.0036638	0.00744209	1076	729	1805	494	2299	0.00744209	0.0036638	0.00600143
1380	DXO	3.81238	-0.675362	0.0291363	0.0386117	0.0278383	0.0221829	2478	1595	4073	1176.5	5249.5	0.0386117	0.0221829	0.0295443
1362	ZC3HC1	4.09124	-0.674504	0.0312847	0.0313857	0.0114446	0.0394172	2233	1139	3372	1783	5155	0.0394172	0.0114446	0.0274158
1580	ZBTB8OS	4.7063	-0.672808	0.0346827	0.0323437	0.0296114	0.049549	2262	1635.5	3897.5	2116	6013.5	0.049549	0.0296114	0.037168
1115	PI4KA	7.36519	-0.671037	0.00866413	0.0167597	0.0138223	0.0279666	1612	1247	2859	1380.5	4239.5	0.0279666	0.0138223	0.0195162
1775	ZNF189	5.689	-0.669792	0.0351223	0.0321026	0.0506087	0.0636306	2249.5	2063	4312.5	2429	6741.5	0.0636306	0.0321026	0.0487806
1415	SCYL3	5.00701	-0.668015	0.0344491	0.0356183	0.0184279	0.0338599	2388	1366.5	3754.5	1610.5	5365	0.0356183	0.0184279	0.029302
733	POLH	5.17204	-0.66787	0.030592	0.00745416	0.0106828	0.0109216	1104	1105	2209	661.5	2870.5	0.0109216	0.00745416	0.00968619
908	AP4E1	5.06163	-0.667864	0.0352477	0.0156339	0.0128024	0.0135188	1550	1215	2765	783	3548	0.0156339	0.0128024	0.013985
1230	WDR18	4.24092	-0.667338	0.0319387	0.0264358	0.0109686	0.0317513	2039	1115.5	3154.5	1523.5	4678	0.0317513	0.0109686	0.0230519
1255	WAC-AS1	5.05557	-0.664665	0.0685839	0.0267337	0.0469536	0.0126293	2050.5	1983	4033.5	745.5	4779	0.0469536	0.0126293	0.0287722
613	ZNF777	4.3355	-0.663229	0.0297851	0.00901908	0.00359965	0.00710449	1191.5	725	1916.5	481	2397.5	0.00901908	0.00359965	0.00657441
717	TMEM30A	8.44079	-0.661188	0.0350056	0.00623921	0.0045422	0.0180215	1027.5	783	1810.5	1002.5	2813	0.0180215	0.0045422	0.00960096
421	TMEM183A	6.75455	-0.659028	0.0129296	0.00220056	0.00424015	0.0026895	653.5	764	1417.5	262	1679.5	0.00424015	0.00220056	0.0030434
1250	MAPKAP1	6.77789	-0.657953	0.0517703	0.0249178	0.0372589	0.0178199	1962	1799	3761	994.5	4755.5	0.0372589	0.0178199	0.0266655
906	CUL4A	6.73265	-0.656881	0.0548818	0.0167351	0.0154392	0.0107519	1607	1285	2892	651.5	3543.5	0.0167351	0.0107519	0.0143087
1212	COMMD5	4.62067	-0.656831	0.0576228	0.0290281	0.0262304	0.0164205	2153	1564.5	3717.5	924.5	4642	0.0290281	0.0164205	0.023893
1832	C7orf49	4.35672	-0.655035	0.0593852	0.0387583	0.028503	0.079031	2481	1606	4087	2906	6993	0.079031	0.028503	0.0487641
1535	RPS25	8.44081	-0.652755	0.0418184	0.0227049	0.0709101	0.0306832	1881	2410	4291	1486.5	5777.5	0.0709101	0.0227049	0.0414327
521	FEM1B	7.09749	-0.650395	0.051398	0.00420051	0.00828199	0.00197523	851	1005	1856	226.5	2082.5	0.00828199	0.00197523	0.00481925
1328	UPF2	6.26306	-0.648854	0.0399033	0.0159781	0.0584933	0.0249789	1571	2193	3764	1290	5054	0.0584933	0.0159781	0.0331501
893	UBR2	6.89411	-0.648798	0.0327341	0.0131867	0.0215056	0.00983049	1426.5	1445	2871.5	621	3492.5	0.0215056	0.00983049	0.0148409
319	ALDH6A1	6.78381	-0.647638	0.0257436	0.0030748	0.000233038	0.00312059	736	293	1029	296	1325	0.00312059	0.000233038	0.00214281
1481	MAF1	6.74121	-0.646978	0.0656634	0.0335651	0.058388	0.0203278	2311	2190.5	4501.5	1108.5	5610	0.058388	0.0203278	0.0374269
94	UNC45A	6.51062	-0.645207	0.034827	0.00028163	1.57e-07	0.000270216	297	55	352	57.5	409.5	0.00028163	1.57e-07	0.000184001
1515	AC093838.4	4.03759	-0.643901	0.038187	0.0428255	0.0422539	0.0230188	2604.5	1894	4498.5	1221.5	5720	0.0428255	0.0230188	0.0360328
1289	EXOC4	6.84327	-0.643544	0.0351559	0.0183457	0.0126169	0.0450712	1693.5	1204	2897.5	1979	4876.5	0.0450712	0.0126169	0.0253446
1542	ZNF274	5.55182	-0.643452	0.0194947	0.0345341	0.0392153	0.0340667	2356	1842.5	4198.5	1616.5	5815	0.0392153	0.0340667	0.0359387
1068	TIMM9	3.73518	-0.641986	0.0202741	0.0229849	0.0329484	0.00751744	1889	1695.5	3584.5	502	4086.5	0.0329484	0.00751744	0.0211502
1638	ATP5J2	6.16712	-0.640604	0.0544641	0.0232574	0.0261216	0.0743388	1901.5	1557	3458.5	2770	6228.5	0.0743388	0.0232574	0.0412393
1561	PPP2R5D	6.1791	-0.640338	0.0647812	0.0312587	0.0898592	0.018816	2228	2682.5	4910.5	1037	5947.5	0.0898592	0.018816	0.0466446
1779	SERAC1	4.95968	-0.638468	0.0894766	0.0659741	0.051136	0.0285632	3275.5	2074.5	5350	1402.5	6752.5	0.0659741	0.0285632	0.0485577
228	MDH2	7.97933	-0.637174	0.0334543	0.00215869	1.01e-05	0.00193501	643	134.5	777.5	217	994.5	0.00215869	1.01e-05	0.00136792
1376	TMEM203	4.83241	-0.636782	0.0255601	0.0328959	0.0180873	0.0333121	2279	1355	3634	1591.5	5225.5	0.0333121	0.0180873	0.0280984
1163	SND1	8.70381	-0.636586	0.0360849	0.0171676	0.00893638	0.0398283	1631	1033	2664	1793	4457	0.0398283	0.00893638	0.0219774
1070	LEO1	5.50524	-0.635192	0.0322944	0.0209913	0.025683	0.0125746	1816	1549	3365	737.5	4102.5	0.025683	0.0125746	0.0197496
1042	EIF3H	8.29788	-0.634294	0.0417448	0.0109002	0.0169778	0.0272755	1305.5	1324	2629.5	1358	3987.5	0.0272755	0.0109002	0.0183845
1313	ZNF3	6.09909	-0.632896	0.050565	0.0309921	0.0295945	0.0210027	2215	1634	3849	1133	4982	0.0309921	0.0210027	0.0271965
1748	SRP72	7.44535	-0.632372	0.063368	0.0345575	0.0671066	0.0428797	2360	2364	4724	1908	6632	0.0671066	0.0345575	0.0481813
998	KIAA1731	6.4949	-0.63216	0.00735822	0.0145844	0.0131853	0.0208383	1501	1232.5	2733.5	1125	3858.5	0.0208383	0.0131853	0.0162027
1147	ANAPC2	5.33803	-0.63165	0.0265287	0.0270296	0.0103161	0.0230601	2066.5	1086	3152.5	1223	4375.5	0.0270296	0.0103161	0.0201353
1432	RPAIN	4.63721	-0.628456	0.056519	0.0461481	0.0232942	0.0229265	2728.5	1491	4219.5	1213	5432.5	0.0461481	0.0229265	0.0307896
1443	MNAT1	4.75804	-0.626647	0.0236939	0.0340285	0.0364782	0.0274171	2329	1776	4105	1360	5465	0.0364782	0.0274171	0.0326413
1491	POLR1C	4.65439	-0.623019	0.0374774	0.0406968	0.028809	0.0308265	2536	1609.5	4145.5	1491	5636.5	0.0406968	0.028809	0.0334441
1385	EIF3E	8.9411	-0.622145	0.0227612	0.0247704	0.0383739	0.0307101	1955	1826.5	3781.5	1488	5269.5	0.0383739	0.0247704	0.0312848
1569	C11orf54	6.14631	-0.620941	0.0107527	0.0421904	0.0369018	0.033737	2584	1787	4371	1605.5	5976.5	0.0421904	0.033737	0.0376097
277	NARG2	6.01792	-0.620182	0.0273316	0.00172623	0.000534704	0.00145926	576.5	395	971.5	185	1156.5	0.00172623	0.000534704	0.00124006
1709	ZNF74	4.35491	-0.619746	0.0159438	0.0475975	0.0445281	0.0387692	2793	1932	4725	1761	6486	0.0475975	0.0387692	0.0436316
1554	MTOR	7.54496	-0.619031	0.0217017	0.0293258	0.0240622	0.0520032	2166	1511	3677	2207	5884	0.0520032	0.0240622	0.0351304
881	KLC2	5.47196	-0.616842	0.0305193	0.0171524	0.0127902	0.00967615	1630	1212	2842	618	3460	0.0171524	0.00967615	0.0132063
1550	CHD9	7.12658	-0.616632	0.0546088	0.0417092	0.0564105	0.0214262	2562	2156	4718	1150	5868	0.0564105	0.0214262	0.0398487
541	GPATCH2	5.83435	-0.61343	0.0193233	0.00664887	0.00378991	0.00458128	1058	743.5	1801.5	390	2191.5	0.00664887	0.00378991	0.00500669
1283	TMEM33	7.61364	-0.613194	0.0226737	0.0238701	0.0184279	0.0328231	1923	1366.5	3289.5	1576.5	4866	0.0328231	0.0184279	0.0250404
854	PPID	5.31187	-0.612415	0.0400725	0.0117946	0.00521423	0.022583	1349	833.5	2182.5	1194.5	3377	0.022583	0.00521423	0.0131973
962	CIZ1	6.15173	-0.606856	0.0284119	0.0205194	0.0089128	0.0163586	1798.5	1032	2830.5	922	3752.5	0.0205194	0.0089128	0.0152636
1437	TRMT1L	5.64421	-0.604324	0.025438	0.0245723	0.0554396	0.0276754	1943	2134	4077	1366.5	5443.5	0.0554396	0.0245723	0.0358958
983	EVI5	5.97906	-0.602625	0.0154246	0.0143493	0.023649	0.0145924	1489.5	1495	2984.5	828.5	3813	0.023649	0.0143493	0.0175302
1766	CCDC90B	5.49772	-0.602326	0.0266059	0.0420487	0.0469536	0.0509434	2574	1983	4557	2161	6718	0.0509434	0.0420487	0.0466486
279	MAP3K2	6.93025	-0.602108	0.0392499	0.00200665	0.000278621	0.00194846	621	319	940	218	1158	0.00200665	0.000278621	0.00141124
617	ULK3	5.49901	-0.59764	0.0321461	0.0094922	0.000599763	0.013157	1227.5	407	1634.5	772	2406.5	0.013157	0.000599763	0.00774966
1483	RP5-935K16.1	3.96081	-0.596902	0.0381847	0.0461481	0.0430076	0.0174105	2728.5	1907	4635.5	976	5611.5	0.0461481	0.0174105	0.0355221
914	MED17	5.62906	-0.595419	0.0108352	0.0145635	0.014236	0.0144126	1495	1261	2756	814.5	3570.5	0.0145635	0.014236	0.014404
971	POLR2D	4.97817	-0.595254	0.0311886	0.0198769	0.0103292	0.0163586	1770.5	1087	2857.5	922	3779.5	0.0198769	0.0103292	0.0155216
1520	MPST	4.91669	-0.593136	0.00996994	0.0384134	0.0313561	0.0332206	2470.5	1669.5	4140	1585	5725	0.0384134	0.0313561	0.03433
103	DR1	6.60532	-0.592876	0.0306511	0.000417137	8.21e-08	0.000208972	345.5	40	385.5	47	432.5	0.000417137	8.21e-08	0.00020873
873	TBC1D13	5.24565	-0.589425	0.0432928	0.0222482	0.00797532	0.00889745	1864	993	2857	563	3420	0.0222482	0.00797532	0.0130403
1293	RPLP1	8.49472	-0.588911	0.0383145	0.020986	0.044482	0.0215369	1815	1928.5	3743.5	1151	4894.5	0.044482	0.020986	0.0290016
1484	KIF1C	7.95812	-0.588264	0.0565132	0.0432006	0.0361284	0.0230687	2622.5	1766	4388.5	1224.5	5613	0.0432006	0.0230687	0.0341326
859	NCOA5	5.49642	-0.588131	0.024863	0.0156315	0.0124936	0.0107318	1545.5	1193.5	2739	649	3388	0.0156315	0.0107318	0.0129523
419	DDX17	9.31254	-0.587679	0.0181813	0.00378878	0.00143683	0.00331746	817	554	1371	305.5	1676.5	0.00378878	0.00143683	0.00284769
1720	ZNF800	5.91654	-0.58724	0.0654502	0.0388751	0.0623599	0.0390299	2487	2279.5	4766.5	1769.5	6536	0.0623599	0.0388751	0.046755
658	ATXN10	6.78116	-0.584305	0.0277404	0.0106177	0.00305033	0.00918832	1297	677	1974	582.5	2556.5	0.0106177	0.00305033	0.00761878
1531	FAM206A	4.8457	-0.583038	0.0449355	0.0367441	0.0519859	0.0238319	2412.5	2096	4508.5	1257	5765.5	0.0519859	0.0238319	0.0375206
1500	LARP4B	6.80933	-0.582874	0.031302	0.0290053	0.050098	0.0301693	2151.5	2051	4202.5	1467	5669.5	0.050098	0.0290053	0.0364242
1054	RPL26	5.64614	-0.574405	0.0168267	0.017943	0.0283027	0.013108	1674.5	1605	3279.5	769	4048.5	0.0283027	0.013108	0.0197845
1433	AMMECR1L	5.30224	-0.574256	0.0558405	0.0283216	0.0707064	0.0160448	2120.5	2404	4524.5	911	5435.5	0.0707064	0.0160448	0.0383576
1624	XPO5	6.45128	-0.567226	0.0297306	0.0295194	0.0358592	0.0537348	2174	1760	3934	2231.5	6165.5	0.0537348	0.0295194	0.0397045
734	SYPL1	7.70555	-0.56711	0.0272582	0.00963347	0.00664216	0.0122923	1234.5	927	2161.5	718	2879.5	0.0122923	0.00664216	0.00952264
1447	EIF2AK4	6.89123	-0.567037	0.0668402	0.0369657	0.055977	0.0159646	2426	2142.5	4568.5	908.5	5477	0.055977	0.0159646	0.0363024
1705	C7orf55-LUC7L2	5.3591	-0.566252	0.0462597	0.0387773	0.0209206	0.0678657	2484	1430.5	3914.5	2564	6478.5	0.0678657	0.0209206	0.0425212
1668	POLR1E	5.1267	-0.563376	0.0425132	0.0560052	0.0364973	0.0308508	3059	1778	4837	1494	6331	0.0560052	0.0308508	0.0411178
963	RBL2	6.8425	-0.561243	0.0388618	0.0230441	0.0101674	0.0135875	1890	1080.5	2970.5	789.5	3760	0.0230441	0.0101674	0.0155997
1390	EIF1AD	5.0412	-0.560113	0.0354975	0.0426174	0.0128024	0.0303309	2600	1215	3815	1474	5289	0.0426174	0.0128024	0.0285836
1754	PPP1R15B	7.82211	-0.555458	0.0270781	0.0550822	0.054945	0.0314867	3028	2127	5155	1506	6661	0.0550822	0.0314867	0.0471713
1544	POR	7.23993	-0.553115	0.0288999	0.0381018	0.0139986	0.0498035	2463	1254.5	3717.5	2124.5	5842	0.0498035	0.0139986	0.033968
1670	MTMR12	7.19973	-0.551057	0.024811	0.0395298	0.0381133	0.0468357	2502	1817	4319	2040.5	6359.5	0.0468357	0.0381133	0.0414929
1815	VPS33B	4.11898	-0.545427	0.0285801	0.0589846	0.0401676	0.0443016	3102	1863.5	4965.5	1960.5	6926	0.0589846	0.0401676	0.0478179
1257	NADK	6.11713	-0.543895	0.0260418	0.0299081	0.0158805	0.0253225	2191	1293	3484	1297.5	4781.5	0.0299081	0.0158805	0.0237037
1367	N4BP1	5.65398	-0.541414	0.0548712	0.0470587	0.0264377	0.0146351	2775	1568	4343	831	5174	0.0470587	0.0146351	0.0293771
780	SEC24B	6.31749	-0.540766	0.047301	0.0135843	0.0101437	0.008663	1455	1076.5	2531.5	544.5	3076	0.0135843	0.008663	0.010797
676	C2CD3	5.58731	-0.540766	0.0276686	0.0152443	0.00141396	0.00923367	1529	549	2078	588	2666	0.0152443	0.00141396	0.00863063
1236	MED25	4.79654	-0.537239	0.0216193	0.0278973	0.0237697	0.0198969	2106	1498	3604	1092	4696	0.0278973	0.0198969	0.0238546
1540	EEF2	11.161	-0.535783	0.0148193	0.0384396	0.0421103	0.0292225	2473	1892	4365	1435	5800	0.0421103	0.0292225	0.0365908
1294	L2HGDH	4.72722	-0.534602	0.0372593	0.0368752	0.0226776	0.0177778	2424.5	1482	3906.5	991.5	4898	0.0368752	0.0177778	0.0257769
1662	UBE2H	8.07413	-0.531107	0.055454	0.0545559	0.0577324	0.0208715	3009	2180	5189	1128	6317	0.0577324	0.0208715	0.0443866
927	PRR14L	7.31736	-0.522477	0.0230994	0.0236104	0.00612532	0.0142176	1914	894.5	2808.5	812	3620.5	0.0236104	0.00612532	0.0146511
1524	POLR1D	6.50313	-0.520266	0.0292842	0.033475	0.0529209	0.0262185	2308	2108	4416	1332.5	5748.5	0.0529209	0.0262185	0.0375382
1151	KPNA6	7.44072	-0.518983	0.0380395	0.0295552	0.015513	0.0160176	2181.5	1288	3469.5	910	4379.5	0.0295552	0.015513	0.0203619
1738	BCL7B	5.4093	-0.518302	0.0278148	0.0535607	0.0246527	0.0498035	2949	1527.5	4476.5	2124.5	6601	0.0535607	0.0246527	0.0426723
1600	COG2	5.79033	-0.516657	0.0325305	0.0432575	0.0511789	0.0277096	2629	2076	4705	1371	6076	0.0511789	0.0277096	0.0407153
753	CWC15	5.80415	-0.51246	0.0210947	0.0159781	0.00473004	0.00913537	1571	804	2375	579.5	2954.5	0.0159781	0.00473004	0.00994785
1721	ZNF561	5.79336	-0.511418	0.0325809	0.0375299	0.0302713	0.0645732	2439	1642	4081	2455.5	6536.5	0.0645732	0.0302713	0.0441248
1442	SNAP23	5.58487	-0.510219	0.051936	0.0421885	0.046267	0.0163078	2583	1962	4545	917	5462	0.046267	0.0163078	0.0349211
1384	SLTM	6.99247	-0.501238	0.0475513	0.0274903	0.0435171	0.0239602	2089	1911	4000	1266.5	5266.5	0.0435171	0.0239602	0.0316558
1118	QARS	7.70274	-0.494613	0.0276373	0.0186043	0.0131853	0.0259463	1707	1232.5	2939.5	1314	4253.5	0.0259463	0.0131853	0.0192453
1636	TBC1D22B	4.73729	-0.488381	0.0269615	0.054497	0.0377085	0.0283863	3005.5	1810.5	4816	1397	6213	0.054497	0.0283863	0.0401972
1776	COIL	5.43454	-0.471898	0.026645	0.0606135	0.0381929	0.0392519	3142	1820	4962	1780.5	6742.5	0.0606135	0.0381929	0.0460194
1795	ARL5A	6.49499	-0.468783	0.0260993	0.0502895	0.0368975	0.0513245	2870	1784	4654	2184.5	6838.5	0.0513245	0.0368975	0.0461705
1203	EIF3A	8.68881	-0.46389	0.0377117	0.0377221	0.015878	0.0152191	2443	1292	3735	866.5	4601.5	0.0377221	0.0152191	0.0229397
1440	YWHAG	8.57592	-0.460345	0.0503129	0.0521703	0.0333702	0.0147126	2914.5	1704	4618.5	837.5	5456	0.0521703	0.0147126	0.0334177
1468	SETDB1	5.65566	-0.460013	0.0317941	0.0392231	0.0516898	0.0174105	2498	2083	4581	976	5557	0.0516898	0.0174105	0.0361078
1601	MED28	6.12832	-0.459085	0.0243019	0.0428574	0.0324595	0.0394922	2606	1685	4291	1785	6076	0.0428574	0.0324595	0.0382697
1681	ADPGK	5.94871	-0.448457	0.0485517	0.053585	0.061294	0.0222086	2950	2254	5204	1180	6384	0.061294	0.0222086	0.0456959
1635	SMARCB1	5.63917	-0.411038	0.0345397	0.0496744	0.0522006	0.0239153	2852.5	2098	4950.5	1258	6208.5	0.0522006	0.0239153	0.0419301
1686	MGA	7.56068	-0.402764	0.0376836	0.0549175	0.0571274	0.0230112	3021	2168.5	5189.5	1220	6409.5	0.0571274	0.0230112	0.0450187
1771	CPSF6	7.14872	0.407387	0.0441132	0.0756508	0.0112104	0.0453897	3612	1129.5	4741.5	1987	6728.5	0.0756508	0.0112104	0.0440837
1456	COX15	6.21108	0.426184	0.0405179	0.053766	0.00079156	0.0490279	2970.5	443	3413.5	2098	5511.5	0.053766	0.00079156	0.0345285
1744	PREPL	7.14889	0.43808	0.0315466	0.0628976	0.00779953	0.0642022	3192	987	4179	2447	6626	0.0642022	0.00779953	0.0449664
1611	BRK1	7.23829	0.442975	0.0418109	0.066253	0.00840036	0.0406783	3286	1008.5	4294.5	1831	6125.5	0.066253	0.00840036	0.0384439
1457	TFG	7.10431	0.44969	0.0380081	0.0531755	0.00184931	0.0455144	2934	586	3520	1992.5	5512.5	0.0531755	0.00184931	0.0335131
1861	ZDHHC3	6.70957	0.450673	0.0310815	0.0726812	0.0176265	0.0593452	3442	1340	4782	2351	7133	0.0726812	0.0176265	0.0498843
1622	SETD7	8.04779	0.454801	0.0397348	0.0641647	0.003867	0.0513245	3234	746	3980	2184.5	6164.5	0.0641647	0.003867	0.0397854
1740	FNIP1	6.61937	0.488297	0.0245687	0.0606135	0.0408522	0.0336879	3142	1869	5011	1601	6612	0.0606135	0.0336879	0.0450512
1539	SNRK	5.36939	0.495514	0.036949	0.0555182	0.00402549	0.0455601	3034	754	3788	2010.5	5798.5	0.0555182	0.00402549	0.0350346
892	FAM53C	6.44951	0.508422	0.0274774	0.029751	0.000700535	0.015745	2185	427	2612	878.5	3490.5	0.029751	0.000700535	0.0153988
1290	ZNF263	5.776	0.511817	0.0291223	0.0464825	0.00189681	0.0320822	2744.5	590	3334.5	1542.5	4877	0.0464825	0.00189681	0.0268205
1300	SPIDR	6.97785	0.513662	0.0547696	0.0277792	0.00369769	0.0492494	2097	731	2828	2108	4936	0.0492494	0.00369769	0.0269088
1605	ZNF331	5.10962	0.517818	0.0389551	0.0683523	0.00472213	0.0447813	3326	802	4128	1974	6102	0.0683523	0.00472213	0.0392852
820	CHMP2B	6.56797	0.530921	0.0427711	0.0207417	0.00141428	0.0163586	1810.5	550	2360.5	922	3282.5	0.0207417	0.00141428	0.0128382
1741	ALMS1	6.13396	0.530922	0.0274741	0.0755938	0.00567198	0.050324	3610	863	4473	2143	6616	0.0755938	0.00567198	0.0438633
1486	ABCB7	5.48277	0.531158	0.0417399	0.0454727	0.00376569	0.0513245	2700	740	3440	2184.5	5624.5	0.0513245	0.00376569	0.033521
1862	RAB5B	5.36505	0.532727	0.0265485	0.0738216	0.0349568	0.0407408	3553	1744.5	5297.5	1838.5	7136	0.0738216	0.0349568	0.0498397
1148	GSPT1	8.16441	0.53905	0.0432799	0.0265506	0.0139986	0.019516	2044	1254.5	3298.5	1077.5	4376	0.0265506	0.0139986	0.0200217
1306	PTPLB	7.67962	0.544412	0.0353025	0.0421104	0.0070364	0.0291345	2578.5	950.5	3529	1426	4955	0.0421104	0.0070364	0.0260938
1207	RNF13	6.59574	0.54869	0.0373897	0.0380651	0.00172054	0.0331951	2454.5	574	3028.5	1584	4612.5	0.0380651	0.00172054	0.0243269
1064	DCUN1D1	7.04353	0.561299	0.039975	0.0174695	0.00798815	0.0294208	1650	994	2644	1440.5	4084.5	0.0294208	0.00798815	0.0182928
1831	RCC2	7.06655	0.561931	0.0295978	0.0652086	0.0154852	0.0640441	3254	1286.5	4540.5	2445	6985.5	0.0652086	0.0154852	0.0482459
1062	USP5	7.13454	0.562158	0.0370763	0.0287906	0.00250607	0.0252093	2138	643.5	2781.5	1294	4075.5	0.0287906	0.00250607	0.0188353
1865	NKAP	4.62989	0.56225	0.0385033	0.0838768	0.011347	0.0518847	3801	1136	4937	2204	7141	0.0838768	0.011347	0.0490362
1193	EIF4E2	5.93784	0.566079	0.0614768	0.0256828	0.0137353	0.0260524	1992	1243	3235	1323	4558	0.0260524	0.0137353	0.0218235
1066	XIAP	6.90819	0.572617	0.0622263	0.0176795	0.00175685	0.0409746	1656	577	2233	1852.5	4085.5	0.0409746	0.00175685	0.020137
1416	SEC62	7.94286	0.575925	0.0500842	0.0420358	0.00587197	0.0431831	2572.5	878.5	3451	1915	5366	0.0431831	0.00587197	0.0303636
1465	ESYT1	7.81744	0.57884	0.0399816	0.0493527	0.00553597	0.0409746	2840.5	852.5	3693	1852.5	5545.5	0.0493527	0.00553597	0.0319544
1460	ACBD6	5.0736	0.580086	0.0392428	0.0433183	0.0132696	0.0352767	2632	1235.5	3867.5	1662	5529.5	0.0433183	0.0132696	0.0306215
1527	NAA50	8.21082	0.580343	0.0305089	0.0627261	0.00884384	0.0320822	3183	1030	4213	1542.5	5755.5	0.0627261	0.00884384	0.0345507
1732	MSL2	5.95098	0.581752	0.072509	0.0440021	0.023818	0.0629282	2667.5	1500	4167.5	2410	6577.5	0.0629282	0.023818	0.0435828
1296	PRMT2	6.11583	0.583389	0.0263379	0.0389848	0.00677169	0.0304823	2490	934	3424	1482	4906	0.0389848	0.00677169	0.025413
1216	RLIM	7.75942	0.584335	0.0459666	0.0345975	0.0010313	0.0399574	2362.5	487	2849.5	1798	4647.5	0.0399574	0.0010313	0.0251954
1726	KEAP1	6.02785	0.584952	0.0366759	0.0681106	0.0177428	0.0421988	3322	1343	4665	1890	6555	0.0681106	0.0177428	0.042684
960	SAP30L	5.3871	0.585948	0.0286817	0.0269371	0.00190268	0.0199379	2061.5	591	2652.5	1097.5	3750	0.0269371	0.00190268	0.0162592
1767	POLA1	5.83747	0.59017	0.0565288	0.0496697	0.0105404	0.0746039	2849	1093	3942	2777	6719	0.0746039	0.0105404	0.044938
1304	CAND1	8.28535	0.590391	0.0686898	0.0260156	0.0035636	0.0528402	2009	721.5	2730.5	2221	4951.5	0.0528402	0.0035636	0.0274731
912	CRY2	5.19416	0.592271	0.0250842	0.0222482	0.00458859	0.0161099	1864	785.5	2649.5	912	3561.5	0.0222482	0.00458859	0.0143156
864	KPNA4	7.42762	0.593572	0.0569843	0.0100541	0.00473004	0.0261946	1268	804	2072	1327.5	3399.5	0.0261946	0.00473004	0.0136596
1339	TADA2A	4.31861	0.593628	0.0294998	0.0528044	0.00505509	0.0262935	2929.5	821.5	3751	1338	5089	0.0528044	0.00505509	0.028051
1541	FGD5-AS1	7.32406	0.594027	0.0319466	0.0450904	0.00847736	0.048934	2693.5	1013.5	3707	2094	5801	0.048934	0.00847736	0.0341673
903	OFD1	5.72524	0.599248	0.0285222	0.0229539	0.00458859	0.0150658	1887	785.5	2672.5	857.5	3530	0.0229539	0.00458859	0.0142028
1234	UBQLN2	5.73326	0.605071	0.0381611	0.0341097	0.0060562	0.0299784	2335.5	886	3221.5	1463	4684.5	0.0341097	0.0060562	0.0233814
1495	RMND5A	7.91051	0.608579	0.0396354	0.0437752	0.00730579	0.0462155	2663.5	966	3629.5	2024	5653.5	0.0462155	0.00730579	0.0324322
1299	ADIPOR2	7.28314	0.610207	0.0572715	0.0260307	0.00636022	0.0453335	2028.5	907.5	2936	1986	4922	0.0453335	0.00636022	0.0259081
1458	ARF3	7.72076	0.61062	0.0271907	0.0355305	0.00900843	0.0489985	2383	1034	3417	2096	5513	0.0489985	0.00900843	0.0311791
808	ZNF765	5.65497	0.612336	0.0480092	0.0169413	0.00136475	0.019416	1623.5	539	2162.5	1069	3231.5	0.019416	0.00136475	0.012574
1800	RIC8B	4.95195	0.620838	0.0645875	0.0419723	0.0270913	0.0739165	2570.5	1580	4150.5	2733	6883.5	0.0739165	0.0270913	0.0476601
1683	ZNF787	4.48515	0.623278	0.0441843	0.059745	0.0101437	0.051633	3126.5	1076.5	4203	2197	6400	0.059745	0.0101437	0.0405073
630	ZNF136	4.53527	0.625609	0.0378202	0.0142697	0.000840148	0.00806806	1484.5	447	1931.5	521	2452.5	0.0142697	0.000840148	0.00772597
1691	HADHB	7.58324	0.625751	0.0817906	0.0343701	0.0109956	0.0808644	2347.5	1121.5	3469	2964	6433	0.0808644	0.0109956	0.0420767
1485	YWHAZ	10.4251	0.62613	0.088472	0.0270475	0.00590854	0.0722553	2069	880	2949	2674	5623	0.0722553	0.00590854	0.0350704
1428	AP2M1	8.12996	0.63307	0.0311362	0.0367441	0.0138606	0.0387409	2412.5	1249.5	3662	1756	5418	0.0387409	0.0138606	0.0297819
1774	PRIMPOL	3.67834	0.636505	0.0591601	0.0500106	0.0253415	0.0578665	2861	1541.5	4402.5	2331	6733.5	0.0578665	0.0253415	0.0444062
786	ANO10	5.71791	0.638132	0.0270016	0.0146489	0.00479398	0.013656	1504.5	809	2313.5	796.5	3110	0.0146489	0.00479398	0.0110329
603	UBE2V2	6.90346	0.646538	0.0509277	0.00646354	0.00319008	0.0101473	1044.5	691	1735.5	627.5	2363	0.0101473	0.00319008	0.0066003
1650	ARHGEF37	6.75745	0.648597	0.0489572	0.0382594	0.0107249	0.0733152	2466	1108	3574	2693	6267	0.0733152	0.0107249	0.0407665
1090	SDHD	5.78405	0.650965	0.0391793	0.0200792	0.0060562	0.0308265	1779.5	886	2665.5	1491	4156.5	0.0308265	0.0060562	0.0189873
1298	PPP1R10	6.54741	0.651589	0.0360101	0.033359	0.00727936	0.0354848	2290	962	3252	1669	4921	0.0354848	0.00727936	0.0253744
1850	LSR	7.00363	0.656337	0.0205711	0.0582173	0.0194659	0.0692364	3087	1397	4484	2599.5	7083.5	0.0692364	0.0194659	0.0489732
1597	KRBOX4	3.40014	0.657619	0.0580067	0.0484995	0.0247842	0.0374098	2825	1532	4357	1711	6068	0.0484995	0.0247842	0.0368979
757	PSMD2	8.55909	0.65894	0.045561	0.013313	0.000947373	0.019416	1439	469	1908	1069	2977	0.019416	0.000947373	0.0112254
674	FAM134A	6.93058	0.659856	0.0233846	0.00987881	0.00640121	0.00730074	1259	911	2170	490.5	2660.5	0.00987881	0.00640121	0.00786026
1786	ATP6AP1	8.19472	0.662135	0.0681549	0.0318147	0.0121854	0.093047	2244	1172	3416	3368.5	6784.5	0.093047	0.0121854	0.0456824
1399	TNKS1BP1	7.76439	0.662695	0.00333273	0.0274903	0.0279707	0.0340667	2089	1599	3688	1616.5	5304.5	0.0340667	0.0274903	0.0298426
564	UBA1	8.5608	0.663879	0.0448777	0.011081	0.000107725	0.0112837	1318	246.5	1564.5	681	2245.5	0.0112837	0.000107725	0.00749082
839	RP11-473I1.9	5.24677	0.668684	0.0309678	0.0245847	0.00118495	0.0157497	1947	512	2459	886.5	3345.5	0.0245847	0.00118495	0.0138398
1838	KLHL15	5.60176	0.673785	0.0560528	0.0384134	0.0306456	0.0786708	2470.5	1653	4123.5	2898.5	7022	0.0786708	0.0306456	0.0492432
1613	TNFAIP1	6.10543	0.676498	0.0256847	0.0466275	0.0122935	0.0519266	2756.5	1175.5	3932	2206	6138	0.0519266	0.0122935	0.0369492
1004	DPY30	5.58998	0.67981	0.0481541	0.0322605	0.00126959	0.0204044	2257	525	2782	1112.5	3894.5	0.0322605	0.00126959	0.0179782
1717	EPN1	6.19063	0.681875	0.0300158	0.0373075	0.0342518	0.0601938	2436	1724	4160	2373	6533	0.0601938	0.0342518	0.0439177
1000	RBBP7	8.17815	0.682456	0.0353893	0.0132509	0.0174016	0.0199379	1434	1333.5	2767.5	1097.5	3865	0.0199379	0.0132509	0.0168635
1096	TTC14	5.67881	0.685609	0.0658541	0.0160119	0.00133817	0.0477285	1576	533	2109	2064	4173	0.0477285	0.00133817	0.0216929
782	TRAPPC2	5.06277	0.686083	0.0339535	0.0128014	0.00267263	0.0187899	1397	660	2057	1036	3093	0.0187899	0.00267263	0.0114213
1474	KCTD10	6.15837	0.68682	0.0401711	0.0545559	0.00640373	0.0352469	3009	915	3924	1658.5	5582.5	0.0545559	0.00640373	0.0320689
1464	SETD5-AS1	5.05335	0.694485	0.0455121	0.0272348	0.00940936	0.062969	2071	1053.5	3124.5	2413	5537.5	0.062969	0.00940936	0.0332044
1604	RBM41	4.92822	0.697928	0.073395	0.0289448	0.00759766	0.0819151	2148	973.5	3121.5	2977.5	6099	0.0819151	0.00759766	0.0394859
1128	MT-TP	5.22029	0.699423	0.0666682	0.01793	0.00521423	0.0398357	1672.5	833.5	2506	1795.5	4301.5	0.0398357	0.00521423	0.0209933
1760	TPI1	9.39038	0.700591	0.0641242	0.0406025	0.0187989	0.0746296	2529	1382	3911	2783.5	6694.5	0.0746296	0.0187989	0.044677
109	ARL8B	6.64521	0.70377	0.0449049	0.000288412	6.26e-07	0.000683295	299.5	69	368.5	112	480.5	0.000683295	6.26e-07	0.000324111
1242	GDI1	7.06127	0.704377	0.0485714	0.0295527	0.00326861	0.0407408	2177.5	697	2874.5	1838.5	4713	0.0407408	0.00326861	0.0245207
194	ZNF148	7.31766	0.705516	0.0485712	0.000809032	3.82e-05	0.00183493	440	185	625	210	835	0.00183493	3.82e-05	0.000894047
216	RYK	6.66442	0.70675	0.0425163	0.00107576	2.85e-05	0.00254889	498	169	667	253	920	0.00254889	2.85e-05	0.0012177
1008	DUSP14	5.04235	0.707921	0.0242505	0.0201356	0.00250607	0.0305899	1782.5	643.5	2426	1484	3910	0.0305899	0.00250607	0.0177439
1265	POLE4	4.37665	0.708468	0.0343199	0.0316071	0.00525603	0.0378912	2241	838.5	3079.5	1721.5	4801	0.0378912	0.00525603	0.0249181
550	MECP2	6.26924	0.709934	0.0265271	0.00705987	0.000751351	0.0113634	1080	436	1516	691	2207	0.0113634	0.000751351	0.00639154
1419	ZFAND2B	4.29707	0.710824	0.0328053	0.0425219	0.0250482	0.0233801	2596.5	1535.5	4132	1246.5	5378.5	0.0425219	0.0233801	0.0303167
1378	ZMAT2	6.12032	0.711378	0.0405025	0.0346597	0.00636022	0.0443016	2364.5	907.5	3272	1960.5	5232.5	0.0443016	0.00636022	0.0284405
1394	SVIP	6.13455	0.713423	0.0854619	0.0183345	0.013016	0.0604362	1692	1226.5	2918.5	2376.5	5295	0.0604362	0.013016	0.0305956
1759	TEAD1	6.60367	0.717367	0.0536429	0.0321026	0.0289236	0.0762338	2249.5	1617	3866.5	2826.5	6693	0.0762338	0.0289236	0.0457533
1130	HSD17B10	6.43046	0.718832	0.0532262	0.0406968	0.00289056	0.0200015	2536	670	3206	1101	4307	0.0406968	0.00289056	0.0211963
791	CASP3	5.47527	0.722873	0.0482749	0.00943777	0.000499491	0.0316655	1225	385.5	1610.5	1515.5	3126	0.0316655	0.000499491	0.0138676
1120	PSMC4	6.31442	0.722921	0.049288	0.0236843	0.00525241	0.0312028	1916	836	2752	1504.5	4256.5	0.0312028	0.00525241	0.0200465
304	OXSR1	6.50221	0.723617	0.0490516	0.00266676	1.32e-05	0.00560142	703.5	141.5	845	436	1281	0.00560142	1.32e-05	0.00276047
829	EMD	5.25442	0.725607	0.038044	0.0210708	0.000636527	0.019516	1820	412	2232	1077.5	3309.5	0.0210708	0.000636527	0.0137411
1105	COQ7	4.75071	0.731508	0.037379	0.017429	0.00847736	0.0320791	1647	1013.5	2660.5	1540.5	4201	0.0320791	0.00847736	0.0193285
544	FAM50A	6.04924	0.732331	0.0566342	0.00497393	3.62e-05	0.0198969	923	183	1106	1092	2198	0.0198969	3.62e-05	0.00830236
683	HS1BP3	5.29783	0.739446	0.0201241	0.00970956	0.00182948	0.0151703	1244.5	584	1828.5	863.5	2692	0.0151703	0.00182948	0.00890312
448	VMA21	7.00873	0.741596	0.0519698	0.0025781	0.000468051	0.0125423	691.5	374.5	1066	730.5	1796.5	0.0125423	0.000468051	0.00519616
1804	IFNGR2	5.86936	0.742318	0.0426922	0.0455652	0.0193552	0.0751564	2703.5	1393	4096.5	2795.5	6892	0.0751564	0.0193552	0.0466923
1516	NECAB3	4.81181	0.743823	0.0629495	0.0315244	0.0137158	0.0541388	2237	1242	3479	2241	5720	0.0541388	0.0137158	0.0331263
1254	PHKA2	5.50531	0.744065	0.0301207	0.0324333	0.00961822	0.0296313	2265	1057	3322	1455	4777	0.0324333	0.00961822	0.0238943
801	NDUFA1	6.84693	0.748086	0.0331698	0.0175798	0.00136036	0.0179013	1653	536.5	2189.5	997.5	3187	0.0179013	0.00136036	0.0122805
1438	CXorf40A	3.85648	0.748471	0.0782954	0.0315204	0.0115699	0.0479179	2236	1144.5	3380.5	2074.5	5455	0.0479179	0.0115699	0.0303361
687	RSRC1	5.63901	0.748631	0.056607	0.00746435	0.000372643	0.0234431	1105.5	351.5	1457	1250	2707	0.0234431	0.000372643	0.0104267
397	DNAJC19	5.32625	0.748683	0.0656993	0.00252468	0.00012178	0.0107133	687	250	937	646	1583	0.0107133	0.00012178	0.00445324
1816	U2AF2	7.71246	0.75059	0.107464	0.0328875	0.0144701	0.0935206	2277	1263	3540	3386.5	6926.5	0.0935206	0.0144701	0.0469594
168	ARL6IP1	8.4971	0.752644	0.0548053	0.000695385	1.32e-05	0.00135698	416.5	144	560.5	173	733.5	0.00135698	1.32e-05	0.000688535
653	CCDC77	3.63545	0.754342	0.0421939	0.0144463	0.00241867	0.00505393	1491.5	631	2122.5	423	2545.5	0.0144463	0.00241867	0.00730628
1707	ZNF674	3.22336	0.757792	0.0394067	0.0550822	0.0275105	0.0414723	3028	1589	4617	1864.5	6481.5	0.0550822	0.0275105	0.041355
1021	CASP8	5.53342	0.758199	0.0827751	0.0116024	0.00464132	0.0399952	1339	794	2133	1802	3935	0.0399952	0.00464132	0.0187463
787	CTNNB1	9.44068	0.758245	0.0635396	0.0138996	0.00132596	0.0203278	1469.5	532	2001.5	1108.5	3110	0.0203278	0.00132596	0.0118511
1492	PIGX	6.12422	0.759159	0.0402709	0.0249395	0.015412	0.0616457	1963	1284	3247	2392	5639	0.0616457	0.015412	0.0339991
287	CHCHD7	5.62542	0.760045	0.0434374	0.00172623	6.75e-05	0.00487854	576.5	212	788.5	416	1204.5	0.00487854	6.75e-05	0.00222408
1157	MOSPD1	4.68532	0.764449	0.0684764	0.0234176	0.00434122	0.0384889	1909.5	768	2677.5	1744	4421.5	0.0384889	0.00434122	0.0220826
812	SNX29	5.14703	0.765638	0.0531562	0.00814993	0.0038957	0.0268654	1140	747	1887	1353.5	3240.5	0.0268654	0.0038957	0.0129704
1835	TMEM185A	3.32982	0.767495	0.0774748	0.0477014	0.0419858	0.0575398	2800	1888	4688	2320	7008	0.0575398	0.0419858	0.0490757
1434	VDAC3	7.15252	0.770048	0.0601329	0.0294341	0.0110873	0.050324	2170.5	1124	3294.5	2143	5437.5	0.050324	0.0110873	0.0302818
1086	ZNF813	5.19559	0.773902	0.0256475	0.0191018	0.00913247	0.0279447	1731	1039.5	2770.5	1378	4148.5	0.0279447	0.00913247	0.0187263
994	RP11-706O15.1	3.53196	0.775977	0.0429139	0.0264358	0.00649076	0.0156868	2039	922	2961	876	3837	0.0264358	0.00649076	0.0162044
322	USP9X	9.03187	0.776687	0.0676668	0.00152001	0.000257302	0.00679384	558	304.5	862.5	470	1332.5	0.00679384	0.000257302	0.00285705
537	IDH3G	5.54919	0.777161	0.0433039	0.0112968	0.000160175	0.00923367	1327.5	264	1591.5	588	2179.5	0.0112968	0.000160175	0.00689688
425	MAPRE3	4.64051	0.778417	0.0514192	0.0039746	0.000614766	0.00592492	833.5	408	1241.5	448	1689.5	0.00592492	0.000614766	0.00350476
1439	TMEM8A	6.5393	0.779002	0.0409069	0.0414157	0.0181072	0.0321085	2553.5	1357	3910.5	1545	5455.5	0.0414157	0.0181072	0.0305438
1149	CCNL1	6.36949	0.781942	0.0952725	0.0110174	0.00374038	0.0578819	1308.5	735.5	2044	2333.5	4377.5	0.0578819	0.00374038	0.0242132
1445	DNASE1	5.4475	0.782239	0.0740508	0.0259451	0.0128197	0.0543133	2006	1218	3224	2247	5471	0.0543133	0.0128197	0.031026
1472	EPM2AIP1	6.39732	0.78432	0.0849331	0.0633394	0.00797209	0.0278566	3209.5	991.5	4201	1377	5578	0.0633394	0.00797209	0.033056
1210	RAB9A	5.35283	0.785007	0.0447254	0.0184857	0.00744091	0.0441919	1700.5	968.5	2669	1949.5	4618.5	0.0441919	0.00744091	0.0233729
1122	MAPKAPK3	5.5509	0.785551	0.0495693	0.0231961	0.0053593	0.0317513	1899	842.5	2741.5	1523.5	4265	0.0317513	0.0053593	0.0201022
138	HPS3	5.83949	0.786277	0.0293374	0.000585056	2.08e-07	0.00120916	392	58	450	157.5	607.5	0.00120916	2.08e-07	0.000598143
552	DNAJB2	6.21929	0.788168	0.0590949	0.00304977	0.00193348	0.0157497	735	595	1330	886.5	2216.5	0.0157497	0.00193348	0.00691098
534	ELK1	5.58412	0.791586	0.0593702	0.0047496	0.000234612	0.017313	900	295.5	1195.5	966	2161.5	0.017313	0.000234612	0.00743239
1052	NDE1	4.78429	0.794153	0.0870858	0.0163103	0.00356147	0.0383873	1589	719	2308	1738	4046	0.0383873	0.00356147	0.0194197
1166	CNNM4	5.89193	0.796658	0.0912485	0.010073	0.00310538	0.0665255	1273.5	682.5	1956	2520	4476	0.0665255	0.00310538	0.026568
1453	DNAJC18	3.6266	0.796879	0.0543522	0.0423944	0.020031	0.0309769	2590	1413.5	4003.5	1498.5	5502	0.0423944	0.020031	0.0311341
553	WDR13	6.2033	0.797892	0.0365557	0.00451988	0.00145721	0.0135696	875	555	1430	787	2217	0.0135696	0.00145721	0.00651555
814	MAP4K3	7.1065	0.798125	0.0688176	0.00815106	0.00510832	0.0246265	1141	827.5	1968.5	1279	3247.5	0.0246265	0.00510832	0.0126286
811	ATP6AP2	7.89258	0.799219	0.0437689	0.0165092	0.00121691	0.0208715	1594	517	2111	1128	3239	0.0208715	0.00121691	0.0128659
1719	PAIP2	5.77401	0.799902	0.153342	0.0288822	0.0124936	0.0875949	2145	1193.5	3338.5	3197	6535.5	0.0875949	0.0124936	0.0429903
1607	NUMBL	3.14131	0.802429	0.0518594	0.0519754	0.0319811	0.0317513	2905	1679	4584	1523.5	6107.5	0.0519754	0.0317513	0.0385692
349	TBL1X	6.3559	0.802869	0.0602822	0.00143084	0.000208289	0.00913537	545	286.5	831.5	579.5	1411	0.00913537	0.000208289	0.0035915
611	ZNF845	5.3779	0.803938	0.0842446	0.00428243	0.000598241	0.0209073	859	406	1265	1131.5	2396.5	0.0209073	0.000598241	0.008596
567	MED29	5.64847	0.806488	0.0721894	0.0050609	0.000263376	0.0180215	938	312.5	1250.5	1002.5	2253	0.0180215	0.000263376	0.00778192
1135	PSMD10	5.81225	0.80799	0.085823	0.0152001	0.00355654	0.0486836	1525.5	718	2243.5	2088.5	4332	0.0486836	0.00355654	0.0224801
150	ATF2	6.33165	0.810011	0.0454497	0.000390869	2.39e-05	0.00140446	328	162.5	490.5	176.5	667	0.00140446	2.39e-05	0.000606419
1043	DKFZP761J1410	5.89822	0.810069	0.0233402	0.0172113	0.00677907	0.0288885	1633.5	936	2569.5	1419	3988.5	0.0288885	0.00677907	0.0176263
111	FNTA	6.18182	0.81677	0.0318513	0.00029607	8.94e-08	0.0009621	307	45	352	136.5	488.5	0.0009621	8.94e-08	0.00041942
509	TCEAL4	6.22803	0.81795	0.0526824	0.00317802	0.000790191	0.01559	743.5	441	1184.5	873.5	2058	0.01559	0.000790191	0.00651941
422	CDK16	7.1339	0.817989	0.0526222	0.00400684	0.000160885	0.0091299	841	266.5	1107.5	576	1683.5	0.0091299	0.000160885	0.00443254
1317	RASSF1	4.08302	0.818546	0.103223	0.0167841	0.00756262	0.0629251	1614	972	2586	2407.5	4993.5	0.0629251	0.00756262	0.0290906
1488	PTPRS	7.01863	0.819463	0.0439137	0.0333355	0.017104	0.0456294	2289	1325	3614	2014.5	5628.5	0.0456294	0.017104	0.0320229
792	HOOK3	6.75811	0.819752	0.0406096	0.00642199	0.00594002	0.0229265	1038	882	1920	1213	3133	0.0229265	0.00594002	0.0117628
1291	UBE2D1	4.90848	0.826831	0.141526	0.012194	0.00707179	0.0678453	1368.5	952	2320.5	2560	4880.5	0.0678453	0.00707179	0.029037
568	PRNP	6.60034	0.829592	0.0573224	0.00479276	0.000615649	0.016803	901	409	1310	943	2253	0.016803	0.000615649	0.0074038
1653	TAF9B	5.92758	0.832315	0.046349	0.0583252	0.0103018	0.0492413	3089	1084	4173	2105	6278	0.0583252	0.0103018	0.0392894
312	PEBP1	8.54207	0.835381	0.0288895	0.00243817	0.000278621	0.003475	670	319	989	318.5	1307.5	0.003475	0.000278621	0.00206393
1159	ZNF83	6.18084	0.835532	0.0698237	0.0158465	0.00390254	0.0500066	1563	748	2311	2133	4444	0.0500066	0.00390254	0.0232519
212	BCAP31	8.07942	0.836603	0.0468431	0.000769214	2.85e-05	0.00331746	433	171.5	604.5	305.5	910	0.00331746	2.85e-05	0.00137172
633	HIST2H2BE	6.87059	0.837055	0.0311468	0.00787854	0.00085323	0.0157883	1126.5	449	1575.5	893	2468.5	0.0157883	0.00085323	0.00817334
930	LINC00630	3.47397	0.839128	0.0685525	0.0152001	0.00572889	0.0232333	1525.5	870	2395.5	1235	3630.5	0.0232333	0.00572889	0.0147208
441	ARAF	6.0851	0.841223	0.0587683	0.00250937	7.07e-05	0.0151703	683.5	214	897.5	863.5	1761	0.0151703	7.07e-05	0.00591681
1715	SFR1	3.22006	0.84225	0.0399933	0.0598297	0.0190085	0.0456152	3129.5	1385	4514.5	2012	6526.5	0.0598297	0.0190085	0.0414844
1761	PRPS1	6.24429	0.844873	0.0882951	0.0781808	0.0192758	0.0344469	3674	1392	5066	1629.5	6695.5	0.0781808	0.0192758	0.0439678
833	CCDC85C	5.62546	0.845716	0.0748026	0.00562894	0.00323601	0.0347597	981	694	1675	1649	3324	0.0347597	0.00323601	0.0145416
942	CDKN2AIP	4.48265	0.846187	0.0660792	0.0117001	0.0049283	0.0321427	1343	815	2158	1547	3705	0.0321427	0.0049283	0.016257
1477	LL0XNC01-237H1.2	2.46162	0.84763	0.055538	0.0420914	0.0485738	0.0179013	2577	2024	4601	997.5	5598.5	0.0485738	0.0179013	0.0361889
929	NCBP2	6.59931	0.848298	0.0570211	0.00920548	0.00138525	0.0420596	1200.5	544.5	1745	1885	3630	0.0420596	0.00138525	0.0175501
1220	WDR5B	4.386	0.850017	0.066121	0.0239179	0.00504187	0.0429794	1925	820	2745	1909	4654	0.0429794	0.00504187	0.0239797
1739	ST5	4.21101	0.850466	0.0389165	0.0435203	0.0512575	0.0423048	2633.5	2077	4710.5	1892.5	6603	0.0512575	0.0423048	0.0456942
449	SSBP3	5.2345	0.851074	0.0772623	0.0025781	0.000815596	0.0109216	691.5	444	1135.5	661.5	1797	0.0109216	0.000815596	0.00477176
1101	RNF113A	3.40206	0.853452	0.061724	0.0225845	0.00544401	0.0302504	1877	848	2725	1470	4195	0.0302504	0.00544401	0.0194263
1523	NAB2	5.04259	0.854013	0.0246983	0.0367441	0.0240465	0.0404029	2412.5	1508	3920.5	1822.5	5743	0.0404029	0.0240465	0.0337312
947	PCYT1A	6.14846	0.854864	0.087009	0.00686935	0.0010313	0.0510759	1072	487	1559	2164.5	3723.5	0.0510759	0.0010313	0.0196589
249	SEC22A	4.42766	0.855975	0.0334644	0.00248083	1.97e-05	0.00236639	677.5	156	833.5	242.5	1076	0.00248083	1.97e-05	0.0016223
784	TBC1D25	4.09236	0.857381	0.0333601	0.0110551	0.00223152	0.0219491	1314	617	1931	1166	3097	0.0219491	0.00223152	0.0117452
1687	SPAG5	6.08983	0.859127	0.0396848	0.032943	0.01262	0.0796203	2281	1206	3487	2925.5	6412.5	0.0796203	0.01262	0.0417278
1116	ZSWIM6	5.67455	0.859776	0.0487335	0.0145705	0.0173744	0.029118	1498	1331	2829	1423	4252	0.029118	0.0145705	0.0203543
182	MTM1	4.89836	0.861326	0.0554034	0.000617121	1.1e-05	0.00254889	398.5	138	536.5	253	789.5	0.00254889	1.1e-05	0.00105901
1833	SUV39H1	3.64574	0.861937	0.0633412	0.0511625	0.0181709	0.0741232	2886	1359	4245	2753.5	6998.5	0.0741232	0.0181709	0.0478189
151	KDM5C	7.59787	0.865141	0.0264104	0.000427918	7.31e-06	0.0016486	355	116.5	471.5	196	667.5	0.0016486	7.31e-06	0.000694609
643	STAG2	7.95866	0.866925	0.127383	0.00248083	0.00107714	0.0259552	677.5	497.5	1175	1317	2492	0.0259552	0.00107714	0.00983772
416	OTUD5	5.51279	0.86714	0.0539495	0.00376377	0.000173526	0.00923367	812	271	1083	588	1671	0.00923367	0.000173526	0.00439032
374	CD47	7.4291	0.869382	0.0165905	0.00232379	0.000592686	0.00518531	662	401.5	1063.5	427	1490.5	0.00518531	0.000592686	0.0027006
491	FYTTD1	7.20291	0.871207	0.0462714	0.00345681	0.000320712	0.0157497	785.5	329	1114.5	886.5	2001	0.0157497	0.000320712	0.00650907
1185	PIM2	4.77464	0.873056	0.0417916	0.0284774	0.0062019	0.0316655	2125.5	900	3025.5	1515.5	4541	0.0316655	0.0062019	0.0221149
358	TSR2	6.00457	0.873616	0.0388748	0.0025095	4.67e-05	0.00886604	685	193	878	558	1436	0.00886604	4.67e-05	0.00380741
341	NCK1	5.12607	0.873751	0.0476403	0.0041638	6.09e-05	0.00365193	849	205	1054	335.5	1389.5	0.0041638	6.09e-05	0.00262555
878	BHLHB9	3.75961	0.875287	0.0240321	0.0153106	0.011206	0.0134905	1532.5	1127.5	2660	780	3440	0.0153106	0.011206	0.0133357
431	B4GALT4	5.47864	0.876671	0.0327333	0.00455842	9.9e-05	0.00935682	880	241.5	1121.5	597	1718.5	0.00935682	9.9e-05	0.00467141
1297	H2AFJ	6.96237	0.877417	0.0878261	0.0410143	0.0122935	0.0227037	2545.5	1175.5	3721	1200	4921	0.0410143	0.0122935	0.0253372
824	ARMCX5	4.26061	0.88206	0.0709711	0.00994321	0.00106553	0.0320002	1262.5	494	1756.5	1535	3291.5	0.0320002	0.00106553	0.0143363
1397	SENP5	6.50761	0.883558	0.111072	0.0115286	0.00436984	0.0875628	1335.5	772.5	2108	3193	5301	0.0875628	0.00436984	0.0344871
703	HMGN2	7.59415	0.886354	0.0757093	0.00922017	0.00123201	0.0187302	1204	519.5	1723.5	1030.5	2754	0.0187302	0.00123201	0.00972747
737	SMC1A	7.69678	0.887557	0.0579041	0.0158093	0.00117822	0.0146738	1561	510	2071	833.5	2904.5	0.0158093	0.00117822	0.0105538
291	DBR1	4.68108	0.889861	0.0258221	0.0021074	3.61e-05	0.00467305	636	182	818	395	1213	0.00467305	3.61e-05	0.0022722
1742	TTC7A	4.49287	0.891256	0.0350498	0.0501373	0.0145484	0.0659327	2864	1266	4130	2493.5	6623.5	0.0659327	0.0145484	0.0435395
244	BRWD3	6.50318	0.894554	0.0449238	0.000554712	4.72e-05	0.00714157	389	195	584	484	1068	0.00714157	4.72e-05	0.00258115
530	PORCN	3.31598	0.899846	0.0418608	0.00823782	0.0020794	0.00462098	1153.5	600	1753.5	392	2145.5	0.00823782	0.0020794	0.0049794
872	ACAP2	7.0836	0.902211	0.0412588	0.010436	0.00150556	0.0327935	1284.5	560	1844.5	1574	3418.5	0.0327935	0.00150556	0.0149117
1751	MAPK8IP1	5.12612	0.90308	0.0190929	0.031303	0.0510765	0.0591085	2230	2071	4301	2350	6651	0.0591085	0.031303	0.0471627
1327	MAGED1	8.6925	0.904082	0.033829	0.0193138	0.0124936	0.0496872	1742	1193.5	2935.5	2118	5053.5	0.0496872	0.0124936	0.0271649
1003	ACACB	4.95825	0.906112	0.056889	0.0113637	0.00111297	0.0476525	1329.5	501	1830.5	2061	3891.5	0.0476525	0.00111297	0.020043
1334	FAM109A	4.38555	0.907984	0.0234495	0.0303331	0.0185557	0.0309769	2197	1373	3570	1498.5	5068.5	0.0309769	0.0185557	0.0266219
1871	TRMT61A	4.03257	0.908245	0.11276	0.0359693	0.0150308	0.0986014	2397	1273	3670	3494	7164	0.0986014	0.0150308	0.0498672
1194	RAB11FIP4	6.11338	0.908833	0.0273141	0.0205291	0.00490411	0.0440031	1801	814	2615	1944	4559	0.0440031	0.00490411	0.0231454
1512	WDR53	3.37268	0.915625	0.0417059	0.0375592	0.0105508	0.0512449	2440	1097	3537	2168.5	5705.5	0.0512449	0.0105508	0.0331183
581	FXR1	7.41585	0.918239	0.116732	0.00237173	0.00266939	0.0173635	665	658.5	1323.5	969.5	2293	0.0173635	0.00237173	0.00746822
41	HUWE1	9.68682	0.923517	0.0255124	1.67e-05	8.98e-08	0.000232082	112	46.5	158.5	56	214.5	0.000232082	8.98e-08	8.3e-05
783	STYK1	5.27281	0.925888	0.0677426	0.00928002	0.0011011	0.0280785	1212.5	500	1712.5	1383	3095.5	0.0280785	0.0011011	0.0128199
957	B9D1	3.59885	0.926728	0.0467024	0.0215665	0.0038321	0.0219512	1833.5	745	2578.5	1168	3746.5	0.0219512	0.0038321	0.0157833
354	HGSNAT	6.11724	0.927909	0.0561909	0.000993719	0.000338146	0.00945507	482	339	821	601	1422	0.00945507	0.000338146	0.00359564
838	NDRG3	5.98078	0.928408	0.0297404	0.00970303	0.0105508	0.0179135	1243	1097	2340	999.5	3339.5	0.0179135	0.00970303	0.0127224
414	ASMTL	4.68305	0.930263	0.0541335	0.00348847	0.000254084	0.00886606	792.5	302	1094.5	561.5	1656	0.00886606	0.000254084	0.00420287
1446	SPIN4	5.20469	0.930978	0.0677782	0.0367441	0.030616	0.0288153	2412.5	1648.5	4061	1414	5475	0.0367441	0.0288153	0.0320585
748	WDR45	4.21286	0.932985	0.0618575	0.00992946	0.0015247	0.0204566	1260	562	1822	1116	2938	0.0204566	0.0015247	0.0106369
589	CLCN4	4.3803	0.933302	0.0567999	0.00399559	0.00278492	0.0144999	837.5	664	1501.5	822.5	2324	0.0144999	0.00278492	0.00709347
601	PCBP4	3.99992	0.938179	0.0406806	0.00561052	0.00464132	0.00923367	980	794	1774	588	2362	0.00923367	0.00464132	0.00649517
725	HDAC5	5.25649	0.938939	0.104756	0.00572552	0.00303637	0.0222873	987.5	676	1663.5	1186.5	2850	0.0222873	0.00303637	0.0103497
1557	ACAD10	5.60855	0.939974	0.0761334	0.0162261	0.0183377	0.0803336	1584.5	1361	2945.5	2946	5891.5	0.0803336	0.0162261	0.0382991
1628	RARA	3.80166	0.941652	0.134334	0.0227049	0.0150532	0.0835434	1881	1275	3156	3026	6182	0.0835434	0.0150532	0.0404338
667	PPP1R21	4.91939	0.941681	0.0605715	0.00561005	0.00112933	0.0211673	978.5	503	1481.5	1142	2623.5	0.0211673	0.00112933	0.00930222
348	SLC25A4	5.69187	0.946643	0.0619205	0.00158792	0.000330088	0.0078914	564	333.5	897.5	512	1409.5	0.0078914	0.000330088	0.0032698
709	RAB6B	4.95041	0.948656	0.0796189	0.00614621	0.000474145	0.0282408	1020	377	1397	1391	2788	0.0282408	0.000474145	0.0116204
654	JUND	7.02207	0.949659	0.0536089	0.00662407	0.00685197	0.00872104	1055.5	940.5	1996	551.5	2547.5	0.00872104	0.00662407	0.00739903
1847	TMOD2	3.87042	0.949769	0.107579	0.0308024	0.0189171	0.0981696	2208.5	1383	3591.5	3476.5	7068	0.0981696	0.0189171	0.0492964
1576	TAPBPL	4.10323	0.951933	0.0477843	0.0372151	0.0370293	0.0390716	2430.5	1793.5	4224	1773.5	5997.5	0.0390716	0.0370293	0.037772
458	DLG1	7.33399	0.952875	0.0307089	0.00385993	0.000446578	0.0105314	825	369	1194	641	1835	0.0105314	0.000446578	0.00494598
1627	TMEM79	4.17609	0.953472	0.0795332	0.0295527	0.01972	0.0692333	2177.5	1406	3583.5	2597.5	6181	0.0692333	0.01972	0.039502
134	POMGNT2	4.67838	0.958215	0.0603053	0.000227787	6.91e-06	0.00184813	275.5	114	389.5	211.5	601	0.00184813	6.91e-06	0.000694278
1325	RGS10	5.07418	0.959046	0.0813306	0.0405155	0.0173303	0.022583	2527.5	1327	3854.5	1194.5	5049	0.0405155	0.0173303	0.0268096
728	CCDC53	4.36714	0.964242	0.0470006	0.0117857	0.00227963	0.0157497	1347	621.5	1968.5	886.5	2855	0.0157497	0.00227963	0.00993834
59	TSPAN9	5.84098	0.966844	0.0317574	3.61e-05	2.77e-07	0.000430601	142	61	203	76.5	279.5	0.000430601	2.77e-07	0.000155653
345	GPKOW	4.68171	0.968047	0.0457221	0.00387919	9.55e-05	0.00365193	827.5	239	1066.5	335.5	1402	0.00387919	9.55e-05	0.0025422
1588	TAF10	5.30933	0.968488	0.195517	0.0239761	0.0101252	0.0839244	1926	1072	2998	3046	6044	0.0839244	0.0101252	0.0393419
832	TRAFD1	6.3859	0.971435	0.0562442	0.00974733	0.00247003	0.0292225	1249	636.5	1885.5	1435	3320.5	0.0292225	0.00247003	0.0138133
1714	FADS3	4.29305	0.973827	0.306306	0.0128242	0.0458964	0.086736	1399	1957	3356	3158.5	6514.5	0.086736	0.0128242	0.0484855
1345	EML5	3.91202	0.974681	0.0606001	0.025647	0.0213053	0.0363616	1985	1440.5	3425.5	1684.5	5110	0.0363616	0.0213053	0.0277713
1103	CENPU	5.14374	0.976395	0.0429098	0.0128465	0.00754599	0.0404859	1401.5	971	2372.5	1826	4198.5	0.0404859	0.00754599	0.0202928
211	GRIPAP1	5.83928	0.977172	0.0450201	0.000712363	4.95e-06	0.00434433	421.5	104.5	526	383	909	0.00434433	4.95e-06	0.00168722
1819	ASF1B	4.96404	0.978414	0.0462657	0.0427094	0.0177567	0.0824652	2602	1345	3947	2988	6935	0.0824652	0.0177567	0.0476438
794	ZNF226	5.04097	0.989735	0.15213	0.0052968	0.002496	0.0321085	953.5	640	1593.5	1545	3138.5	0.0321085	0.002496	0.0133004
536	HLTF	7.73573	0.994895	0.030093	0.00326395	0.000585367	0.018223	762.5	400	1162.5	1006	2168.5	0.018223	0.000585367	0.00735744
223	SHROOM2	5.50516	0.995256	0.0498762	0.00034893	6.75e-05	0.00487854	321	212	533	416	949	0.00487854	6.75e-05	0.00176498
1237	AMER1	4.39613	0.996874	0.153967	0.0125582	0.00466285	0.066414	1388	799	2187	2514	4701	0.066414	0.00466285	0.0278784
1142	KIF15	4.92492	0.99851	0.0824558	0.0139077	0.00406398	0.0499425	1471	756	2227	2130.5	4357.5	0.0499425	0.00406398	0.0226381
423	KIAA1841	4.26962	0.998764	0.0472784	0.00300766	0.000393802	0.00945507	730.5	355	1085.5	601	1686.5	0.00945507	0.000393802	0.00428551
1109	C10orf35	3.06513	0.998983	0.124947	0.0170591	0.0116512	0.0295067	1626	1147	2773	1444	4217	0.0295067	0.0116512	0.0194057
768	GPRASP2	4.4203	1.00126	0.0856441	0.00592639	0.00218952	0.0287214	1007.5	611	1618.5	1409	3027.5	0.0287214	0.00218952	0.0122791
599	STARD3NL	6.32915	1.00235	0.160664	0.00193828	0.00109577	0.0234802	606	499	1105	1251	2356	0.0234802	0.00109577	0.00883808
880	ALPK1	4.13096	1.00718	0.0828565	0.00823795	0.00553597	0.0295529	1158	852.5	2010.5	1447	3457.5	0.0295529	0.00553597	0.0144423
1497	PLK1	4.75508	1.00804	0.0613301	0.0288651	0.00989734	0.0647854	2141	1064.5	3205.5	2458	5663.5	0.0647854	0.00989734	0.0345159
81	PQBP1	5.22837	1.01007	0.0425741	7.81e-05	6.42e-07	0.000531579	189	70	259	95.5	354.5	0.000531579	6.42e-07	0.000203455
387	FAM120AOS	6.05187	1.01063	0.078461	0.00446343	0.000440421	0.00331746	869	367	1236	305.5	1541.5	0.00446343	0.000440421	0.00274044
281	KANK2	5.32691	1.01073	0.0859265	0.000618152	4.4e-05	0.0091299	400	190.5	590.5	576	1166.5	0.0091299	4.4e-05	0.00326401
1197	RFC4	4.99051	1.01532	0.0504938	0.0187925	0.00404592	0.0492413	1711	755	2466	2105	4571	0.0492413	0.00404592	0.0240266
1563	LTBP1	6.27049	1.01533	0.147464	0.0130449	0.00678533	0.103181	1409.5	937	2346.5	3604.5	5951	0.103181	0.00678533	0.0410036
788	IQSEC2	4.71763	1.01701	0.0184569	0.00812462	0.00607539	0.0197579	1138.5	890	2028.5	1086	3114.5	0.0197579	0.00607539	0.0113193
1789	CDCA3	4.58155	1.01714	0.077865	0.0340449	0.0141543	0.0878954	2331	1259	3590	3205	6795	0.0878954	0.0141543	0.0453648
463	DDHD2	6.13121	1.01987	0.0750467	0.00194609	0.000189836	0.0169298	608	279	887	955.5	1842.5	0.0169298	0.000189836	0.00635524
483	TRIM59	4.84925	1.02437	0.110534	0.00172623	0.000189296	0.0199254	576.5	278	854.5	1094.5	1949	0.0199254	0.000189296	0.00728029
647	CXorf38	4.20521	1.02449	0.0976665	0.00517073	0.00071094	0.0214051	943	428	1371	1149	2520	0.0214051	0.00071094	0.0090956
972	VSIG10	5.79178	1.02602	0.0685593	0.00823782	0.00197389	0.0464587	1153.5	597	1750.5	2032	3782.5	0.0464587	0.00197389	0.0188901
765	TMEM187	3.24042	1.03091	0.0985174	0.0110621	0.00333393	0.0182839	1316	699	2015	1010	3025	0.0182839	0.00333393	0.0108933
1150	DNAJC27-AS1	2.05594	1.03195	0.120941	0.0226846	0.0334093	0.0136297	1878.5	1705.5	3584	793.5	4377.5	0.0334093	0.0136297	0.0232412
148	SETMAR	3.93893	1.03338	0.0324607	0.000418013	3.89e-05	0.000833916	349.5	186	535.5	127.5	663	0.000833916	3.89e-05	0.000430292
135	CARHSP1	5.32785	1.03537	0.0492557	0.000206046	7.31e-06	0.00200261	257.5	116.5	374	228	602	0.00200261	7.31e-06	0.000738655
74	IRAK1	7.51168	1.03646	0.0476668	2.41e-05	1.07e-07	0.00129642	120.5	50	170.5	167	337.5	0.00129642	1.07e-07	0.000440203
901	ING4	5.09853	1.03658	0.124073	0.00502188	0.00439651	0.0403401	930.5	775	1705.5	1816	3521.5	0.0403401	0.00439651	0.0165862
1074	TOP2A	8.11962	1.04073	0.0961573	0.00778074	0.00315686	0.0568914	1117	686.5	1803.5	2307	4110.5	0.0568914	0.00315686	0.0226097
1678	BTN3A1	3.62657	1.05178	0.121154	0.0316546	0.0124936	0.080105	2242	1193.5	3435.5	2940.5	6376	0.080105	0.0124936	0.0414177
698	IKBKG	2.86443	1.05219	0.131811	0.00970956	0.00494037	0.0112837	1244.5	816	2060.5	681	2741.5	0.0112837	0.00494037	0.00864456
1024	GOLM1	8.83272	1.05272	0.156901	0.0037234	0.00266939	0.065287	810	658.5	1468.5	2473.5	3942	0.065287	0.00266939	0.0238933
1538	ABCC5	6.43749	1.06372	0.103633	0.015254	0.0142214	0.0829969	1530	1260	2790	3006.5	5796.5	0.0829969	0.0142214	0.0374908
314	ZNF182	3.59517	1.06574	0.0453581	0.00196314	0.000475352	0.00358779	610	378	988	326	1314	0.00358779	0.000475352	0.00200876
393	TCEAL3	5.02895	1.06685	0.0637237	0.00147857	0.000233038	0.0123877	551	293	844	724	1568	0.0123877	0.000233038	0.00469977
141	FMR1	6.30261	1.06879	0.109566	7.13e-05	3.37e-05	0.00290125	178.5	179.5	358	271.5	629.5	0.00290125	3.37e-05	0.00100208
1016	ZNF784	3.28905	1.07802	0.124902	0.0143493	0.00695595	0.0306832	1489.5	948	2437.5	1486.5	3924	0.0306832	0.00695595	0.0173295
217	BCL7C	3.64347	1.07812	0.0485172	0.000992932	0.000241117	0.00104039	481	297	778	143	921	0.00104039	0.000241117	0.000758145
1470	LDHA	9.28573	1.08029	0.200721	0.00819566	0.00423163	0.105717	1146	761.5	1907.5	3661	5568.5	0.105717	0.00423163	0.0393815
1072	CCDC64	5.53855	1.08908	0.145476	0.00504188	0.00161638	0.0695243	934.5	568	1502.5	2604	4106.5	0.0695243	0.00161638	0.0253942
1136	SNTA1	4.43426	1.0905	0.0418176	0.0159659	0.00727533	0.0401791	1568	960	2528	1808	4336	0.0401791	0.00727533	0.0211401
1326	KIF5C	7.44197	1.09604	0.0569333	0.0241332	0.0163688	0.0402811	1930	1307	3237	1813	5050	0.0402811	0.0163688	0.0269277
23	TFE3	5.38526	1.09618	0.0301854	3.9e-06	4.27e-10	0.000158963	70	17	87	39.5	126.5	0.000158963	4.27e-10	5.43e-05
588	RP11-644F5.11	3.25624	1.09675	0.0535287	0.00725921	0.0022274	0.00967615	1083.5	615.5	1699	618	2317	0.00967615	0.0022274	0.00638759
457	DZIP3	5.25394	1.0973	0.0932197	0.00146465	0.000306191	0.0169849	549.5	325	874.5	959.5	1834	0.0169849	0.000306191	0.00625193
1403	TSPYL2	5.55525	1.0979	0.119343	0.0459413	0.0334622	0.0159213	2710	1708	4418	903	5321	0.0459413	0.0159213	0.0317749
487	CETN2	6.12759	1.10142	0.0896931	0.00219251	0.000562807	0.0164768	649.5	398	1047.5	927	1974.5	0.0164768	0.000562807	0.00641069
563	IFT57	6.51018	1.10336	0.041381	0.00326395	0.000914673	0.0184069	762.5	462	1224.5	1016	2240.5	0.0184069	0.000914673	0.0075285
1287	C5orf55	2.24842	1.10603	0.0471087	0.0294341	0.0253415	0.0218728	2170.5	1541.5	3712	1161	4873	0.0294341	0.0218728	0.0255494
1562	RP11-120D5.1	1.41371	1.10605	0.131277	0.0380651	0.096431	0.0122038	2454.5	2778	5232.5	715	5947.5	0.096431	0.0122038	0.0489
1768	EMP2	7.09923	1.10626	0.164039	0.0131475	0.00647523	0.128448	1422	920	2342	4378.5	6720.5	0.128448	0.00647523	0.0493569
152	RBM3	6.94025	1.10656	0.0532154	0.000148322	9.18e-06	0.0034212	236.5	125	361.5	312.5	674	0.0034212	9.18e-06	0.0011929
1734	RBM43	2.52676	1.10712	0.0480478	0.0517877	0.0361705	0.0432319	2903	1767	4670	1919.5	6589.5	0.0517877	0.0361705	0.04373
639	EIF4A2	8.59337	1.109	0.109775	0.00247108	0.00172185	0.0232333	675	575	1250	1235	2485	0.0232333	0.00172185	0.00914208
1809	TMEM254-AS1	2.68313	1.10906	0.178649	0.0263897	0.0258282	0.0914178	2036	1554	3590	3318.5	6908.5	0.0914178	0.0258282	0.0478786
965	TREX1	4.14704	1.11043	0.12326	0.00823782	0.00265327	0.0443016	1153.5	653	1806.5	1960.5	3767	0.0443016	0.00265327	0.0183976
1746	DDIT3	4.49968	1.11485	0.128292	0.0250545	0.0166189	0.0923323	1965	1313	3278	3350	6628	0.0923323	0.0166189	0.0446686
1371	SQSTM1	7.93919	1.11523	0.101365	0.0179628	0.0161456	0.0526166	1676	1303	2979	2217	5196	0.0526166	0.0161456	0.0289084
900	IDS	2.94089	1.11584	0.014014	0.0133092	0.0128989	0.0150658	1438	1223.5	2661.5	857.5	3519	0.0150658	0.0128989	0.013758
1213	FAM228B	2.70328	1.11994	0.111007	0.0185172	0.0158897	0.0347025	1702	1294	2996	1647.5	4643.5	0.0347025	0.0158897	0.0230365
120	HDAC11	4.3427	1.12226	0.0672859	0.000148322	2.26e-06	0.00206594	236.5	90.5	327	230.5	557.5	0.00206594	2.26e-06	0.000738838
702	GAS2L3	4.89837	1.12455	0.130586	0.00256486	0.000862545	0.03391	688	451	1139	1612.5	2751.5	0.03391	0.000862545	0.0124458
1509	STK32C	3.73029	1.12546	0.208894	0.0450904	0.0497112	0.0169298	2693.5	2044.5	4738	955.5	5693.5	0.0497112	0.0169298	0.0372438
1730	CBR3	3.05715	1.12963	0.123727	0.0267242	0.0332848	0.0761051	2049	1701	3750	2820	6570	0.0761051	0.0267242	0.0453714
344	RNF168	6.07081	1.13848	0.0780397	0.000623249	7.62e-05	0.0134177	401.5	223	624.5	776	1400.5	0.0134177	7.62e-05	0.00470572
73	CLDN3	5.52084	1.14416	0.0461314	1.65e-05	2.58e-07	0.00126438	111	59	170	166	336	0.00126438	2.58e-07	0.000427053
662	ARSD	6.49451	1.1442	0.0764563	0.008388	0.00214404	0.0147084	1160.5	607	1767.5	836	2603.5	0.0147084	0.00214404	0.00841348
1002	QSOX1	9.24699	1.14686	0.0857934	0.00645508	0.00536805	0.0455595	1042.5	845	1887.5	2003	3890.5	0.0455595	0.00536805	0.0191275
1461	FHDC1	4.46628	1.1487	0.110403	0.0131433	0.00615809	0.0884531	1420	896	2316	3218.5	5534.5	0.0884531	0.00615809	0.0359182
1069	ZNF665	2.75881	1.14916	0.078054	0.0154565	0.00712752	0.0334974	1539	955	2494	1596.5	4090.5	0.0334974	0.00712752	0.0186938
401	CORO1C	7.13187	1.14926	0.0369567	0.00248083	0.000132056	0.0109725	677.5	254	931.5	666	1597.5	0.0109725	0.000132056	0.00452847
813	SFXN5	3.9856	1.15098	0.0984129	0.00341724	0.000820416	0.0459685	782.5	445.5	1228	2019	3247	0.0459685	0.000820416	0.0167354
512	SMC4	7.325	1.15125	0.138171	0.000863617	0.000306342	0.0242473	463	326	789	1275	2064	0.0242473	0.000306342	0.00847241
1762	KLK4	6.13633	1.15264	0.0591481	0.0416382	0.0354138	0.0616396	2559	1756	4315	2390.5	6705.5	0.0616396	0.0354138	0.0462305
1572	TAP1	5.17631	1.15426	0.0529054	0.0341983	0.012493	0.0645732	2341.5	1186.5	3528	2455.5	5983.5	0.0645732	0.012493	0.0370881
922	CCDC159	3.80396	1.15471	0.0781603	0.00932766	0.00764927	0.0286419	1221	978.5	2199.5	1404	3603.5	0.0286419	0.00764927	0.0152063
978	KIAA1524	4.85695	1.1573	0.115758	0.0169185	0.00355637	0.0299271	1622	717	2339	1460	3799	0.0299271	0.00355637	0.0168007
843	APOL2	4.69435	1.15742	0.193407	0.00219251	0.000742358	0.0547673	649.5	434	1083.5	2266.5	3350	0.0547673	0.000742358	0.019234
1425	RP11-799D4.4	1.47524	1.1582	0.215181	0.0274903	0.0625691	0.0187302	2089	2287.5	4376.5	1030.5	5407	0.0625691	0.0187302	0.0362632
1669	MAGIX	2.10638	1.16084	0.0944493	0.0462333	0.0402897	0.0384889	2735	1865	4600	1744	6344	0.0462333	0.0384889	0.0416706
268	ZNF28	6.30919	1.16248	0.074002	0.000819346	2.85e-05	0.00802621	444	169	613	517	1130	0.00802621	2.85e-05	0.00295801
624	METRNL	3.15808	1.16479	0.0531905	0.00624346	0.00239149	0.0134383	1030	630	1660	777.5	2437.5	0.0134383	0.00239149	0.00735776
518	SH3BGR	2.19612	1.16682	0.132563	0.00378878	0.00809826	0.00268226	817	998	1815	260	2075	0.00809826	0.00268226	0.00485644
78	ZNF525	5.47377	1.1775	0.0584327	3.34e-05	3.35e-07	0.00113377	137	63	200	147	347	0.00113377	3.35e-07	0.000389166
1011	SLC23A1	2.0589	1.17762	0.192801	0.0116398	0.020265	0.0217153	1340	1420.5	2760.5	1156	3916.5	0.0217153	0.0116398	0.0178734
869	RP11-85F14.5	1.82054	1.17854	0.146683	0.0128014	0.0265059	0.00586407	1397	1572	2969	446	3415	0.0265059	0.00586407	0.0150571
871	NDRG4	3.59863	1.18166	0.0809449	0.00520591	0.00360897	0.0384889	946.5	726.5	1673	1744	3417	0.0384889	0.00360897	0.0157679
394	USP27X	2.65019	1.18387	0.096573	0.00216092	0.0019031	0.00365193	644	592.5	1236.5	335.5	1572	0.00365193	0.0019031	0.00257198
65	PEA15	6.95061	1.18405	0.0345944	1.03e-05	3.32e-06	0.000531579	99	97	196	95.5	291.5	0.000531579	3.32e-06	0.000181743
1745	RASSF4	2.79365	1.18626	0.0424237	0.0464762	0.0392634	0.0467034	2742	1847	4589	2038	6627	0.0467034	0.0392634	0.0441477
352	PDK3	5.28893	1.18902	0.067943	0.00245992	0.000276863	0.00500429	674	317	991	421	1412	0.00500429	0.000276863	0.00258036
411	SPATS2L	6.88605	1.19855	0.0854267	0.000878687	0.000400559	0.0144999	467.5	356	823.5	822.5	1646	0.0144999	0.000400559	0.00525972
1214	RELB	3.5365	1.19968	0.0711523	0.0146031	0.013016	0.0431831	1502	1226.5	2728.5	1915	4643.5	0.0431831	0.013016	0.0236007
700	GABARAPL1	6.08534	1.20253	0.178859	0.000518283	0.000468051	0.0455552	377.5	374.5	752	1995	2747	0.0455552	0.000468051	0.0155139
769	DHFRL1	3.94359	1.20325	0.0666979	0.00994321	0.00148629	0.0228808	1262.5	557	1819.5	1209.5	3029	0.0228808	0.00148629	0.0114368
1657	C16orf45	1.7406	1.20599	0.232776	0.0247704	0.0400867	0.0653998	1955	1860	3815	2478.5	6293.5	0.0653998	0.0247704	0.043419
1406	SLC4A3	2.44418	1.20943	0.0997709	0.0378603	0.0302409	0.023531	2446	1640	4086	1252.5	5338.5	0.0378603	0.023531	0.030544
1344	ZNF583	3.2648	1.21166	0.0859483	0.0214886	0.0198155	0.0414723	1832	1409	3241	1864.5	5105.5	0.0414723	0.0198155	0.0275921
949	PLXNB3	4.88157	1.2138	0.185545	0.00686935	0.0077526	0.0355004	1072	986	2058	1671	3729	0.0355004	0.00686935	0.0167075
955	AK4	7.06172	1.21406	0.130572	0.0177151	0.0056987	0.0229265	1660	868	2528	1213	3741	0.0229265	0.0056987	0.0154468
810	TFAP2C	5.2934	1.21453	0.0575467	0.00674324	0.00224574	0.0324244	1063	619	1682	1556	3238	0.0324244	0.00224574	0.0138045
631	CDKN2D	3.66241	1.21578	0.118402	0.00320104	0.000954969	0.0233801	747	470	1217	1246.5	2463.5	0.0233801	0.000954969	0.0091787
176	RRAGB	4.27379	1.21671	0.0587632	0.000418013	3.35e-05	0.00235145	349.5	178	527.5	240	767.5	0.00235145	3.35e-05	0.000934335
189	SMS	7.22144	1.2172	0.130189	8.5e-05	1.68e-05	0.00645312	199	151	350	466	816	0.00645312	1.68e-05	0.00218497
156	PRPS2	6.79262	1.22025	0.0771405	9.45e-05	4.95e-06	0.00415904	211	104.5	315.5	369	684.5	0.00415904	4.95e-06	0.00141949
772	PRKAR2A-AS1	2.45481	1.22591	0.171155	0.00670316	0.00508282	0.0219491	1060	824	1884	1166	3050	0.0219491	0.00508282	0.011245
351	ATP13A3	8.07907	1.22804	0.0545102	0.000413198	0.000496521	0.0113634	337	384	721	691	1412	0.0113634	0.000413198	0.00409104
650	TMPO-AS1	1.90134	1.22956	0.154489	0.00550387	0.0133583	0.00353554	974.5	1237	2211.5	322.5	2534	0.0133583	0.00353554	0.0074659
1663	KLF10	5.8026	1.23208	0.28065	0.00901908	0.0056786	0.12359	1191.5	865	2056.5	4262	6318.5	0.12359	0.0056786	0.0460959
332	FZD6	6.60272	1.23231	0.0939624	0.00179816	0.000351258	0.00506172	590.5	347	937.5	424	1361.5	0.00506172	0.000351258	0.00240371
1452	SHROOM1	5.06465	1.23238	0.206923	0.00859252	0.00460183	0.100811	1169	787	1956	3544.5	5500.5	0.100811	0.00460183	0.0380018
1690	RP1-193H18.2	2.84614	1.23376	0.112766	0.0219129	0.0227391	0.0851208	1844.5	1483	3327.5	3101.5	6429	0.0851208	0.0219129	0.0432576
1503	TUBB6	4.35263	1.23792	0.0917969	0.0200394	0.0157301	0.0696175	1777	1290	3067	2609.5	5676.5	0.0696175	0.0157301	0.035129
1137	C9orf9	2.61035	1.23927	0.0760101	0.0182857	0.0179185	0.0253225	1691	1348	3039	1297.5	4336.5	0.0253225	0.0179185	0.0205089
1644	TPPP	3.62777	1.23991	0.191002	0.0505341	0.0695967	0.0174924	2875	2391	5266	985	6251	0.0695967	0.0174924	0.0458744
172	CLCN5	5.08583	1.24157	0.112653	0.000146982	2.41e-05	0.00377431	235	164	399	348	747	0.00377431	2.41e-05	0.00131514
861	CACNB1	2.86204	1.24158	0.0973088	0.0106238	0.00464132	0.0258032	1299	794	2093	1306	3399	0.0258032	0.00464132	0.0136894
664	AC004381.6	3.9878	1.24246	0.142279	0.00311446	0.00185133	0.0248835	738	587.5	1325.5	1285	2610.5	0.0248835	0.00185133	0.00994976
334	SLC35A2	6.22996	1.25233	0.0469966	0.00125339	9.33e-05	0.00954209	526.5	234	760.5	607	1367.5	0.00954209	9.33e-05	0.00362961
1330	MFI2-AS1	1.2717	1.26276	0.236495	0.0214516	0.064441	0.0159646	1831	2320	4151	908.5	5059.5	0.064441	0.0159646	0.0339524
1546	IER5L	2.60689	1.26605	0.177183	0.0308737	0.0281696	0.0469389	2210	1601	3811	2044.5	5855.5	0.0469389	0.0281696	0.0353274
1592	LINC00893	1.93224	1.27898	0.209247	0.0234946	0.0313561	0.065287	1911	1669.5	3580.5	2473.5	6054	0.065287	0.0234946	0.0400459
142	SNX18	5.69714	1.28505	0.12686	6.06e-05	4.3e-06	0.003925	172	103	275	355.5	630.5	0.003925	4.3e-06	0.00132997
1614	PGK1	10.1039	1.28936	0.204957	0.0119399	0.00538523	0.113237	1354.5	846	2200.5	3942	6142.5	0.113237	0.00538523	0.0435208
316	TBCCD1	4.34415	1.29268	0.0794944	0.000694094	3.24e-05	0.0124907	415	177	592	727.5	1319.5	0.0124907	3.24e-05	0.00440573
1190	KB-1732A1.1	1.96006	1.29768	0.16915	0.0179815	0.0207065	0.0295067	1677.5	1426.5	3104	1444	4548	0.0295067	0.0179815	0.0227316
825	AC016747.3	3.33943	1.29895	0.136266	0.0193138	0.00444449	0.0132581	1742	777	2519	773.5	3292.5	0.0193138	0.00444449	0.0123388
415	AC007246.3	4.10717	1.30211	0.0388441	0.00162662	0.000381415	0.0126982	566	353.5	919.5	750.5	1670	0.0126982	0.000381415	0.00490208
1204	CXXC5	5.01662	1.30267	0.109667	0.0144463	0.00396926	0.0598575	1491.5	751	2242.5	2360.5	4603	0.0598575	0.00396926	0.026091
1467	LPP-AS2	2.5454	1.30301	0.270732	0.00963347	0.00864253	0.090809	1234.5	1023.5	2258	3296	5554	0.090809	0.00864253	0.0363617
730	ZWINT	6.06229	1.3045	0.170582	0.00245256	0.00139214	0.0345953	672.5	546	1218.5	1642.5	2861	0.0345953	0.00139214	0.0128133
105	USP11	5.26951	1.30649	0.103013	8.38e-06	1.03e-06	0.00283661	97	76.5	173.5	270	443.5	0.00283661	1.03e-06	0.000948672
977	CDKL5	4.69355	1.30835	0.0679192	0.0110462	0.0056987	0.0340784	1311	868	2179	1619	3798	0.0340784	0.0056987	0.0169411
1480	CTB-92J24.2	1.52191	1.3115	0.0686518	0.032779	0.0756864	0.0148615	2275	2489	4764	846	5610	0.0756864	0.0148615	0.041109
566	OTUB2	3.30928	1.31365	0.108941	0.00328951	0.00167993	0.0161705	766	570	1336	914	2250	0.0161705	0.00167993	0.00704664
715	EXT1	6.29876	1.31715	0.0871471	0.00399559	0.00344909	0.023827	837.5	706	1543.5	1256	2799.5	0.023827	0.00344909	0.0104239
180	MLTK	4.92628	1.32161	0.0906533	0.000132013	4.73e-05	0.00399914	228	197	425	358.5	783.5	0.00399914	4.73e-05	0.00139282
1733	TLCD1	4.65223	1.32345	0.0189533	0.0354914	0.0323823	0.066414	2380.5	1684	4064.5	2514	6578.5	0.066414	0.0323823	0.0447626
75	GNAI2	6.91057	1.32596	0.0509242	3e-05	2.2e-06	0.000772587	129	87	216	122	338	0.000772587	2.2e-06	0.000268248
686	TCP11L2	4.46106	1.3295	0.063608	0.00364264	0.00280117	0.0232299	805.5	665	1470.5	1228	2698.5	0.0232299	0.00280117	0.00989123
1462	2021-09-03	2.81621	1.33143	0.154524	0.0446176	0.0447744	0.0163078	2681	1937	4618	917	5535	0.0447744	0.0163078	0.0352333
587	RP11-1148L6.5	1.85699	1.33755	0.150922	0.00400598	0.00921322	0.0055194	840	1041.5	1881.5	435	2316.5	0.00921322	0.00400598	0.0062462
1173	LRRC23	3.10932	1.34269	0.280755	0.00682381	0.00395613	0.0729686	1068.5	750	1818.5	2686.5	4505	0.0729686	0.00395613	0.0279162
886	RP11-435B5.4	3.02116	1.34732	0.189392	0.00283956	0.00173682	0.0513245	715	576	1291	2184.5	3475.5	0.0513245	0.00173682	0.0186336
493	C21orf58	3.74555	1.34972	0.126369	0.00204956	0.000320335	0.0188212	630.5	328	958.5	1047.5	2006	0.0188212	0.000320335	0.00706371
1574	RNU2-63P	1.41178	1.35025	0.124605	0.0288822	0.066931	0.0308265	2145	2357.5	4502.5	1491	5993.5	0.066931	0.0288822	0.0422133
436	CTD-3018O17.3	3.81773	1.35159	0.16733	0.000674933	0.000244577	0.0185732	411	301	712	1018.5	1730.5	0.0185732	0.000244577	0.00649757
1451	HIST2H2BA	1.55576	1.35753	0.280957	0.0178008	0.035311	0.0480546	1664	1755	3419	2077	5496	0.0480546	0.0178008	0.0337222
465	TMEM132A	5.90682	1.35938	0.0643492	0.00298244	0.000714511	0.0117434	722.5	429	1151.5	703	1854.5	0.0117434	0.000714511	0.00514679
404	MID1IP1	5.36513	1.3614	0.0811133	0.00133479	0.00048403	0.0114042	537	382	919	697	1616	0.0114042	0.00048403	0.00440768
958	APOBEC3B	1.75683	1.36395	0.207861	0.0086986	0.0184758	0.0228196	1175	1369	2544	1204.5	3748.5	0.0228196	0.0086986	0.0166647
651	METRN	4.87927	1.37045	0.0555099	0.0027953	0.00335017	0.0210348	709	700	1409	1135.5	2544.5	0.0210348	0.0027953	0.00906011
1479	GPD1	0.901253	1.37495	0.238544	0.0285174	0.101046	0.00956563	2129.5	2869	4998.5	611	5609.5	0.101046	0.00956563	0.0463762
1259	G6PD	6.32014	1.38339	0.1172	0.0104889	0.00376866	0.0741232	1290	741	2031	2753.5	4784.5	0.0741232	0.00376866	0.0294603
1168	TSPAN10	1.75056	1.38426	0.169072	0.0160393	0.0258136	0.0267142	1578	1552.5	3130.5	1350	4480.5	0.0267142	0.0160393	0.0228557
1145	KIAA1407	3.15177	1.38502	0.101032	0.00976147	0.00603698	0.0537944	1251.5	883	2134.5	2234	4368.5	0.0537944	0.00603698	0.0231976
637	BX936347.1	1.59239	1.38945	0.20732	0.00461467	0.0159181	0.0032303	884.5	1295	2179.5	299	2478.5	0.0159181	0.0032303	0.00792104
1655	MT-ND1	8.04675	1.39368	0.222561	0.0102971	0.0115699	0.111355	1278	1144.5	2422.5	3858	6280.5	0.111355	0.0102971	0.0444074
997	PFKFB3	4.68846	1.4017	0.0806598	0.0123939	0.0050107	0.0352469	1374.5	819	2193.5	1658.5	3852	0.0352469	0.0050107	0.0175505
1307	KIAA0319	2.1226	1.40227	0.0828938	0.0200993	0.0215752	0.0381751	1781	1446	3227	1728.5	4955.5	0.0381751	0.0200993	0.0266165
484	SDC3	5.30529	1.40278	0.1266	0.000835048	0.000699581	0.019516	447	426	873	1077.5	1950.5	0.019516	0.000699581	0.00701688
280	IL17RD	5.06845	1.40361	0.108831	0.00177394	0.000505001	0.00163072	585.5	387	972.5	192.5	1165	0.00177394	0.000505001	0.00130322
149	DENND2C	3.44502	1.40778	0.0372692	0.000183914	4.02e-05	0.00197523	250	187.5	437.5	226.5	664	0.00197523	4.02e-05	0.000733103
693	IFIH1	4.82466	1.40921	0.0252457	0.00504188	0.00783174	0.0137383	934.5	988	1922.5	803	2725.5	0.0137383	0.00504188	0.00887066
1228	RP11-15A1.3	1.33887	1.41072	0.0708924	0.0210708	0.0667167	0.00760758	1820	2348	4168	509	4677	0.0667167	0.00760758	0.0317983
756	CPPED1	4.18038	1.4152	0.223783	0.00778119	0.00983478	0.0136297	1118	1061	2179	793.5	2972.5	0.0136297	0.00778119	0.0104152
1324	ZNF404	2.26128	1.41805	0.0637492	0.0231184	0.0313561	0.0305899	1895	1669.5	3564.5	1484	5048.5	0.0313561	0.0231184	0.0283548
816	ZBTB18	5.53481	1.42102	0.203412	0.00878154	0.0150382	0.0140588	1180	1274	2454	810	3264	0.0150382	0.00878154	0.0126262
325	SLC6A8	7.01565	1.42297	0.151027	0.00105878	0.00185133	0.00257731	495	587.5	1082.5	255	1337.5	0.00257731	0.00105878	0.00182914
1783	GINS4	4.06887	1.43021	0.0600619	0.0329673	0.0138221	0.0896271	2282	1245	3527	3248.5	6775.5	0.0896271	0.0138221	0.0454722
1051	SLC22A17	4.55714	1.43422	0.165169	0.00451813	0.00136036	0.070163	872.5	536.5	1409	2626	4035	0.070163	0.00136036	0.0253472
1402	DMBX1	0.917832	1.43892	0.222599	0.0241349	0.0899983	0.0113634	1932	2686.5	4618.5	691	5309.5	0.0899983	0.0113634	0.0418322
1175	ENPP3	1.92026	1.44158	0.0651746	0.017857	0.0334622	0.0210348	1667	1708	3375	1135.5	4510.5	0.0334622	0.017857	0.024118
1124	RP11-71H17.9	1.09772	1.44383	0.188009	0.0155171	0.0592025	0.00794183	1543	2209	3752	515	4267	0.0592025	0.00794183	0.0275538
649	C21orf67	2.39743	1.44647	0.141575	0.00382273	0.00479514	0.0159135	822	810	1632	901.5	2533.5	0.0159135	0.00382273	0.00817713
2	PFN2	7.12982	1.45092	0.0325976	1.35e-10	4.24e-15	2.16e-06	5.5	4	9.5	3	12.5	2.16e-06	4.24e-15	7.19e-07
145	IL1RAP	4.5144	1.45361	0.11961	7.29e-05	4.34e-05	0.00296857	182	189	371	273	644	0.00296857	4.34e-05	0.00102827
1475	SPATC1L	2.715	1.46206	0.188326	0.0322605	0.0418482	0.0294412	2257	1886	4143	1442	5585	0.0418482	0.0294412	0.0345167
1179	FOXD2	1.13551	1.46267	0.279282	0.011243	0.0472245	0.0228196	1324	2000.5	3324.5	1204.5	4529	0.0472245	0.011243	0.0270957
800	RAB15	4.54849	1.46602	0.0423718	0.0088105	0.0022962	0.0276965	1181	623	1804	1369	3173	0.0276965	0.0022962	0.0129344
551	LASP1	7.46534	1.46699	0.0817885	0.00485275	0.000786917	0.0153681	907	439	1346	868	2214	0.0153681	0.000786917	0.00700258
336	TERC	6.03777	1.47665	0.0650726	0.000293753	0.000166813	0.013656	304.5	269	573.5	796.5	1370	0.013656	0.000166813	0.00470553
54	BCAS4	2.96387	1.4823	0.0638654	2.07e-05	6.68e-06	0.000103616	118	112	230	31	261	0.000103616	6.68e-06	4.37e-05
1005	CA5B	6.01039	1.49061	0.125317	0.00341268	0.00128379	0.0687334	781	529.5	1310.5	2589	3899.5	0.0687334	0.00128379	0.0244766
1660	MIR210HG	3.1088	1.49297	0.249735	0.0152001	0.00913247	0.108739	1525.5	1039.5	2565	3738	6303	0.108739	0.00913247	0.0443573
671	CDKN2A	2.93302	1.50484	0.00980365	0.00399559	0.00513433	0.0172316	837.5	830	1667.5	964	2631.5	0.0172316	0.00399559	0.00878716
250	KIAA0513	5.2611	1.50661	0.0353923	0.000481437	8.54e-05	0.00705633	370	230	600	478	1078	0.00705633	8.54e-05	0.00254105
130	GK	4.95639	1.50822	0.0312507	7.29e-05	2.85e-05	0.00206594	184	171.5	355.5	230.5	586	0.00206594	2.85e-05	0.000722444
1343	SYNM	3.43712	1.51365	0.308586	0.0274614	0.0363439	0.0233801	2085	1771.5	3856.5	1246.5	5103	0.0363439	0.0233801	0.0290618
1568	SLC25A18	2.63854	1.51679	0.0928074	0.025227	0.0350313	0.0546537	1969	1747	3716	2255.5	5971.5	0.0546537	0.025227	0.038304
245	MAGEH1	4.37427	1.52409	0.0413525	0.000790182	0.000260264	0.00363678	435.5	309	744.5	327	1071.5	0.00363678	0.000260264	0.00156241
735	TACC1	7.89302	1.52586	0.161403	0.000848406	0.000188353	0.0510472	450	277	727	2162.5	2889.5	0.0510472	0.000188353	0.0173613
47	TMEM86A	3.80389	1.52701	0.0284771	7.46e-06	2.25e-06	0.000218225	91	89	180	52.5	232.5	0.000218225	2.25e-06	7.6e-05
761	DTX3L	6.89478	1.53056	0.267317	0.000852258	0.000629464	0.0498035	454.5	411	865.5	2124.5	2990	0.0498035	0.000629464	0.0170951
1471	RNF138P1	1.8566	1.53433	0.438175	0.00957801	0.0120076	0.0871311	1232.5	1161.5	2394	3175.5	5569.5	0.0871311	0.00957801	0.0362389
746	BSN	2.98376	1.53472	0.171195	0.00322925	0.00126959	0.03493	760	525	1285	1652	2937	0.03493	0.00126959	0.0131429
52	GS1-358P8.4	5.51881	1.54878	0.057434	2.87e-06	4.17e-07	0.000728928	62	66	128	115	243	0.000728928	4.17e-07	0.000244071
745	RUNDC3A	1.34758	1.54949	0.258812	0.00502188	0.0195799	0.00945507	930.5	1399.5	2330	601	2931	0.0195799	0.00502188	0.0113523
360	GMPR	5.29426	1.55014	0.139418	0.00209575	0.000944599	0.00365193	634	468	1102	335.5	1437.5	0.00365193	0.000944599	0.00223076
1030	CCDC154	1.08877	1.55263	0.102427	0.0121109	0.0571274	0.00512521	1366	2168.5	3534.5	425	3959.5	0.0571274	0.00512521	0.0247878
82	GPR137B	4.4042	1.55491	0.0434945	1.8e-05	1.03e-06	0.00126417	114.5	76.5	191	165	356	0.00126417	1.03e-06	0.00042772
1581	NFATC2	1.71543	1.55572	0.11867	0.0331476	0.0485738	0.0373565	2285	2024	4309	1707	6016	0.0485738	0.0331476	0.0396927
1075	TMEM136	3.94362	1.55587	0.019608	0.0114733	0.011206	0.0348424	1333.5	1127.5	2461	1651	4112	0.0348424	0.011206	0.0191739
952	NGFRAP1	6.85823	1.55912	0.253251	0.010503	0.00312203	0.0387849	1292	684	1976	1762.5	3738.5	0.0387849	0.00312203	0.01747
1310	MC1R	2.16887	1.56322	0.284256	0.0130449	0.0127297	0.0594678	1409.5	1210	2619.5	2353.5	4973	0.0594678	0.0127297	0.0284142
154	LRRC20	4.39915	1.57233	0.0596745	0.000215929	2.31e-05	0.00253527	265.5	160	425.5	251	676.5	0.00253527	2.31e-05	0.000924782
1050	GPLD1	1.77112	1.57575	0.24378	0.00815634	0.011133	0.0387574	1142	1126	2268	1759.5	4027.5	0.0387574	0.00815634	0.0193489
274	MAP1A	3.70783	1.57978	0.101134	0.000674933	0.000100753	0.00730074	411	244	655	490.5	1145.5	0.00730074	0.000100753	0.00269214
1225	AGPAT4	2.08085	1.5829	0.294644	0.00964845	0.0123635	0.0546537	1238	1179	2417	2255.5	4672.5	0.0546537	0.00964845	0.0255552
1258	BOC	2.82028	1.58646	0.0608165	0.0179815	0.017342	0.0391043	1677.5	1329.5	3007	1775.5	4782.5	0.0391043	0.017342	0.0248093
1315	IQCG	3.81846	1.58716	0.170244	0.00890976	0.00464132	0.0829969	1187	794	1981	3006.5	4987.5	0.0829969	0.00464132	0.0321827
405	OSBPL5	4.19396	1.59241	0.166999	0.00298346	0.00213568	0.00305757	724.5	604.5	1329	288	1617	0.00305757	0.00213568	0.00272557
1045	LRP1	7.23888	1.60053	0.322876	0.00149012	0.000459901	0.0840619	555.5	371.5	927	3065	3992	0.0840619	0.000459901	0.0286706
1049	PANX2	1.91296	1.60207	0.0815656	0.013472	0.0232204	0.0196849	1448.5	1489	2937.5	1084	4021.5	0.0232204	0.013472	0.0187924
57	GLB1L	3.74031	1.6032	0.124461	8.38e-06	6.89e-07	0.000652474	97	72	169	108.5	277.5	0.000652474	6.89e-07	0.000220514
785	DHRS13	3.88956	1.60365	0.264345	0.000841658	0.000479383	0.0552038	448	380.5	828.5	2277	3105.5	0.0552038	0.000479383	0.0188416
486	TMEM158	2.04123	1.60367	0.0593818	0.00266676	0.00494253	0.00585924	703.5	817	1520.5	445	1965.5	0.00585924	0.00266676	0.00448951
479	MTSS1	4.85384	1.61579	0.0387291	0.00250402	0.0020794	0.0109036	682	600	1282	658	1940	0.0109036	0.0020794	0.00516234
1264	IFITM10	1.1852	1.61806	0.329461	0.00963355	0.0347786	0.040504	1236	1734	2970	1827	4797	0.040504	0.00963355	0.0283054
1599	CCDC153	1.48161	1.61859	0.321826	0.012932	0.0241267	0.086736	1403	1514	2917	3158.5	6075.5	0.086736	0.012932	0.0412649
1046	MYH3	1.12729	1.61861	0.305338	0.0104683	0.0337652	0.0178472	1286.5	1718	3004.5	996	4000.5	0.0337652	0.0104683	0.0206936
606	ARHGAP31	2.71962	1.62347	0.0924057	0.00491425	0.00140019	0.0159368	916.5	548	1464.5	906	2370.5	0.0159368	0.00140019	0.00741709
232	ZC3H12B	1.77612	1.62571	0.218891	0.00034608	0.00235813	0.000355723	319	625.5	944.5	67	1011.5	0.00235813	0.00034608	0.00101998
1125	FAAH2	3.86069	1.63492	0.217212	0.0132509	0.0218748	0.027825	1434	1464	2898	1376	4274	0.027825	0.0132509	0.0209836
1700	QKI	6.18724	1.63957	0.0740223	0.0184633	0.0179636	0.0948218	1699	1351.5	3050.5	3407	6457.5	0.0948218	0.0179636	0.0437496
889	STX2	2.91647	1.64137	0.0650495	0.00929965	0.0128989	0.018819	1218.5	1223.5	2442	1042	3484	0.018819	0.00929965	0.0136725
1235	MRAS	1.52691	1.64844	0.0772661	0.0229794	0.0383739	0.0173968	1888	1826.5	3714.5	971.5	4686	0.0383739	0.0173968	0.02625
461	DOCK3	2.27649	1.64977	0.302381	0.000759214	0.000741329	0.0174105	431.5	433	864.5	976	1840.5	0.0174105	0.000741329	0.00630367
1750	ENTPD3	3.26748	1.65481	0.159729	0.0267337	0.0381929	0.0743388	2050.5	1820	3870.5	2770	6640.5	0.0743388	0.0267337	0.0464218
413	BTN3A2	2.73106	1.65776	0.192853	0.00186076	0.000698828	0.0101605	595	424	1019	631.5	1650.5	0.0101605	0.000698828	0.00424004
1537	RNU1-122P	0.667549	1.65814	0.301649	0.0222613	0.0991101	0.019585	1870	2837.5	4707.5	1081	5788.5	0.0991101	0.019585	0.0469854
69	CCDC50	5.73111	1.66289	0.153869	1.06e-06	8.21e-08	0.00196991	54	40	94	224.5	318.5	0.00196991	8.21e-08	0.000657015
403	USP51	2.14601	1.67171	0.247176	0.000892335	0.000990354	0.0109076	471	476	947	659	1606	0.0109076	0.000892335	0.00426344
1377	RNVU1-19	0.565281	1.67219	0.314187	0.0231139	0.091701	0.0101473	1894	2709.5	4603.5	627.5	5231	0.091701	0.0101473	0.0416541
1417	MYO1H	1.15848	1.67579	0.411468	0.0124224	0.0329099	0.0563381	1382.5	1693.5	3076	2296	5372	0.0563381	0.0124224	0.0338902
874	MLF1	4.73441	1.67794	0.107062	0.00616367	0.00189091	0.0402464	1022	589	1611	1810.5	3421.5	0.0402464	0.00189091	0.0161003
806	PDZD4	2.73436	1.67924	0.0965032	0.00538804	0.00374038	0.0315802	967.5	735.5	1703	1509	3212	0.0315802	0.00374038	0.0135695
1619	HLA-DMA	3.27194	1.67957	0.25931	0.0146489	0.0144442	0.0936083	1504.5	1262	2766.5	3388.5	6155	0.0936083	0.0144442	0.0409005
1160	CHN1	3.55352	1.68108	0.13378	0.0202593	0.00948114	0.0335834	1790.5	1056	2846.5	1598.5	4445	0.0335834	0.00948114	0.021108
1369	PPFIA4	3.5902	1.68277	0.0525289	0.0194779	0.0228748	0.043905	1751	1485	3236	1940	5176	0.043905	0.0194779	0.0287526
265	CAPS	4.49794	1.68741	0.279881	8.5e-05	2.38e-05	0.0129882	199	161	360	764	1124	0.0129882	2.38e-05	0.00436568
71	TRIM21	3.71313	1.68748	0.0244863	5.58e-05	9.57e-06	0.000208972	159	128	287	47	334	0.000208972	9.57e-06	9.14e-05
1312	GPR64	2.05712	1.68803	0.310025	0.0161051	0.0161456	0.0490321	1580	1303	2883	2099	4982	0.0490321	0.0161051	0.0270943
1346	CTB-52I2.4	0.757962	1.69122	0.442058	0.0142599	0.0598321	0.0285632	1482	2226.5	3708.5	1402.5	5111	0.0598321	0.0142599	0.0342184
33	EFNB1	4.10434	1.69785	0.0581274	7.04e-06	4.58e-08	0.000341854	84.5	34	118.5	60	178.5	0.000341854	4.58e-08	0.000116313
1466	ANXA2P2	1.47187	1.69899	0.387356	0.0218922	0.0277059	0.0496872	1841.5	1592	3433.5	2118	5551.5	0.0496872	0.0218922	0.0330951
732	PCDHB10	3.18973	1.71168	0.260572	0.00187558	0.000933784	0.0400598	597	466	1063	1806	2869	0.0400598	0.000933784	0.0142897
937	RP11-1114A5.4	0.754814	1.71494	0.308753	0.010408	0.0518525	0.00307288	1282	2090.5	3372.5	291.5	3664	0.0518525	0.00307288	0.0217778
1161	SLC9A7P1	0.614665	1.72507	0.33325	0.0156339	0.0643093	0.00913537	1550	2317	3867	579.5	4446.5	0.0643093	0.00913537	0.0296929
1559	CTD-2377D24.4	0.479094	1.72546	0.448652	0.0268015	0.0876622	0.0228808	2053.5	2666.5	4720	1209.5	5929.5	0.0876622	0.0228808	0.0457815
620	ZDHHC11B	1.96073	1.72754	0.0597694	0.00520591	0.00833787	0.00632328	946.5	1007	1953.5	461	2414.5	0.00833787	0.00520591	0.00662235
910	PLB1	1.01282	1.72804	0.209275	0.0075004	0.0421167	0.00872104	1108	1893	3001	551.5	3552.5	0.0421167	0.0075004	0.0194461
1001	AGA	3.86873	1.73613	0.330859	0.0142357	0.0303034	0.0129874	1481	1643	3124	762	3886	0.0303034	0.0129874	0.0191755
1038	SYT7	7.2552	1.74305	0.182192	0.00996448	0.0101252	0.0346739	1265	1072	2337	1644	3981	0.0346739	0.00996448	0.0182545
445	KCNAB2	1.43315	1.74448	0.101911	0.00143084	0.00939533	0.00163671	545	1052	1597	194.5	1791.5	0.00939533	0.00143084	0.00415429
907	UPRT	4.35255	1.74474	0.446818	0.0111851	0.01858	0.0148615	1322	1375.5	2697.5	846	3543.5	0.01858	0.0111851	0.0148755
540	TRPC1	3.23816	1.74504	0.0814125	0.00337592	0.00216918	0.0137811	772	610	1382	806	2188	0.0137811	0.00216918	0.00644206
1570	ABLIM2	1.40327	1.74783	0.217716	0.0256624	0.0456954	0.0466117	1988.5	1953	3941.5	2036	5977.5	0.0466117	0.0256624	0.0393232
669	CRISPLD2	3.73614	1.75132	0.181191	0.00196726	0.000686439	0.0334293	614	421	1035	1594.5	2629.5	0.0334293	0.000686439	0.0120277
796	ARHGEF10L	4.19969	1.75806	0.296514	0.00695029	0.0116436	0.0167453	1078	1146	2224	937	3161	0.0167453	0.00695029	0.0117797
1006	CCDC69	2.28145	1.76	0.388618	0.00533693	0.00473004	0.0502533	958	804	1762	2140.5	3902.5	0.0502533	0.00473004	0.0201068
1013	LTBP2	2.79653	1.76072	0.311325	0.0053336	0.00624603	0.0477238	957	901	1858	2062	3920	0.0477238	0.0053336	0.0197678
1019	RHEBL1	0.994061	1.76193	0.351128	0.0122342	0.0369525	0.0131379	1370	1791	3161	770	3931	0.0369525	0.0122342	0.0207749
612	SPAG4	4.22301	1.7677	0.250499	0.000417137	0.000278621	0.0382394	345.5	319	664.5	1732.5	2397	0.0382394	0.000278621	0.0129784
337	AC003102.3	2.3789	1.76856	0.108336	0.00121298	0.000964649	0.00428289	520	472.5	992.5	378.5	1371	0.00428289	0.000964649	0.00215351
988	SP100	4.43794	1.77128	0.310549	0.0146981	0.0114586	0.0221829	1510	1140	2650	1176.5	3826.5	0.0221829	0.0114586	0.0161132
1107	RIPPLY3	2.55437	1.77268	0.298962	0.00520591	0.00543925	0.062969	946.5	847	1793.5	2413	4206.5	0.062969	0.00520591	0.024538
443	GFPT2	2.30012	1.77391	0.0579633	0.00300766	0.00307008	0.00412056	730.5	678.5	1409	364.5	1773.5	0.00412056	0.00300766	0.00339943
453	MYLK	5.4813	1.77603	0.11238	0.000955803	0.000656463	0.0166091	475	416.5	891.5	930	1821.5	0.0166091	0.000656463	0.00607379
12	GPC1	5.3063	1.77847	0.0599681	1.16e-07	3.34e-08	9.52e-05	23.5	31	54.5	29	83.5	9.52e-05	3.34e-08	3.18e-05
1333	DDX60L	4.46252	1.7797	0.139988	0.00972976	0.0162698	0.066414	1247	1305	2552	2514	5066	0.066414	0.00972976	0.0308045
92	ZNF610	3.62378	1.78478	0.0480154	1.23e-05	1.32e-05	0.00120916	102	139	241	157.5	398.5	0.00120916	1.23e-05	0.000411562
1793	KSR1	1.85518	1.7893	0.30589	0.0280468	0.0239725	0.0879927	2110.5	1503	3613.5	3210	6823.5	0.0879927	0.0239725	0.0466707
1322	NFATC1	2.16833	1.80673	0.095181	0.0181462	0.0216418	0.0424656	1682.5	1448	3130.5	1898	5028.5	0.0424656	0.0181462	0.0274179
331	CTSV	4.63456	1.80961	0.0605499	0.0016576	0.000205121	0.00753783	570	285	855	506	1361	0.00753783	0.000205121	0.00313352
498	TAP2	2.8838	1.81109	0.189207	0.00289675	0.00156698	0.0125423	717.5	566	1283.5	730.5	2014	0.0125423	0.00156698	0.00566868
657	MSX1	2.18449	1.81133	0.143427	0.00777479	0.0101437	0.00410877	1116	1076.5	2192.5	363	2555.5	0.0101437	0.00410877	0.00734243
1449	KB-1460A1.1	1.54144	1.81141	0.467769	0.0154565	0.0206364	0.0665154	1539	1424	2963	2519	5482	0.0665154	0.0154565	0.0342028
1139	CAMK2N2	0.685358	1.81275	0.469257	0.00921498	0.0432174	0.0232285	1203	1910	3113	1227	4340	0.0432174	0.00921498	0.0252203
1270	ATP10D	3.88288	1.82418	0.446513	0.0368752	0.0267804	0.0146738	2424.5	1575.5	4000	833.5	4833.5	0.0368752	0.0146738	0.0261098
1352	FAM127A	4.78845	1.82581	0.610172	0.0368736	0.0470603	0.0120471	2423	1996.5	4419.5	709.5	5129	0.0470603	0.0120471	0.0319937
1448	PDZRN3	5.50088	1.82663	0.140122	0.00635867	0.00931585	0.0944343	1034	1049	2083	3398	5481	0.0944343	0.00635867	0.036703
995	ZNF185	4.48526	1.82673	0.32744	0.000607956	0.000328883	0.0854569	396.5	331.5	728	3121.5	3849.5	0.0854569	0.000328883	0.0287979
1097	ELOVL3	0.570961	1.83148	0.48296	0.00892165	0.0386429	0.0216813	1189	1832.5	3021.5	1153	4174.5	0.0386429	0.00892165	0.0230819
1112	WNT10B	0.745513	1.83459	0.267265	0.0124224	0.062796	0.008663	1382.5	2296	3678.5	544.5	4223	0.062796	0.008663	0.0279605
1208	GTF2H2B	1.75244	1.83754	0.441598	0.00964845	0.0113224	0.0541388	1238	1134	2372	2241	4613	0.0541388	0.00964845	0.0250365
1087	ARNT2	3.98977	1.84748	0.440588	0.0253013	0.0109686	0.0192576	1972	1115.5	3087.5	1062	4149.5	0.0253013	0.0109686	0.0185092
241	PARP9	6.28129	1.8479	0.31137	2.54e-05	9.85e-06	0.0135696	125	131.5	256.5	787	1043.5	0.0135696	9.85e-06	0.00453495
835	TINCR	1.80498	1.858	0.138906	0.00651554	0.00828612	0.024712	1049.5	1006	2055.5	1281	3336.5	0.024712	0.00651554	0.0131712
1246	KRT19	8.31335	1.867	0.536968	0.0380651	0.0186674	0.0159236	2454.5	1379	3833.5	904	4737.5	0.0380651	0.0159236	0.0242187
326	SAT1	8.46483	1.86862	0.09473	0.000427465	7.56e-05	0.013039	353	221	574	766.5	1340.5	0.013039	7.56e-05	0.00451405
1056	REEP2	1.95623	1.87298	0.0982569	0.0199893	0.0251931	0.0126098	1775	1538	3313	742.5	4055.5	0.0251931	0.0126098	0.0192641
1123	RP11-121L10.3	1.2624	1.87498	0.43289	0.0130449	0.0219471	0.0281919	1409.5	1466	2875.5	1390	4265.5	0.0281919	0.0130449	0.0210613
1209	SUSD5	0.877007	1.87596	0.298818	0.0145705	0.0592025	0.0159368	1498	2209	3707	906	4613	0.0592025	0.0145705	0.0299033
1504	RP11-564C4.6	1.37964	1.87922	0.20822	0.0280272	0.0497805	0.0317513	2108	2047	4155	1523.5	5678.5	0.0497805	0.0280272	0.0365197
580	FZD7	4.14545	1.8793	0.211586	0.00580756	0.00214043	0.0112837	998	606	1604	681	2285	0.0112837	0.00214043	0.00641058
1353	AC006033.22	0.582951	1.88964	0.515701	0.0168838	0.0496898	0.0302326	1621	2042	3663	1468.5	5131.5	0.0496898	0.0168838	0.0322687
1029	RP11-167H9.6	1.19504	1.89123	0.326082	0.00655133	0.0252805	0.0276754	1053	1539	2592	1366.5	3958.5	0.0276754	0.00655133	0.0198357
1305	LPAR6	3.77156	1.89413	0.125506	0.0100635	0.00773682	0.0734057	1271.5	984	2255.5	2696	4951.5	0.0734057	0.00773682	0.030402
49	NUPR1	6.53114	1.89656	0.11386	5.49e-07	1.41e-07	0.00104039	41	52	93	143	236	0.00104039	1.41e-07	0.000347025
652	ARAP3	2.45075	1.90138	0.071887	0.00823782	0.00727936	0.00529355	1153.5	962	2115.5	430	2545.5	0.00823782	0.00529355	0.00693691
956	ROPN1B	0.715746	1.90965	0.475741	0.00736695	0.0378054	0.0146738	1098	1812	2910	833.5	3743.5	0.0378054	0.00736695	0.0199487
1057	MOGAT2	1.87627	1.91672	0.0670111	0.0167434	0.029308	0.0145924	1609.5	1624.5	3234	828.5	4062.5	0.029308	0.0145924	0.0202146
48	ZNF471	3.89366	1.91912	0.0184773	3.9e-06	2.09e-06	0.000435254	70	86	156	79.5	235.5	0.000435254	2.09e-06	0.000147078
270	GALC	4.37026	1.92025	0.0610291	0.000435211	8.39e-05	0.008663	360.5	227	587.5	544.5	1132	0.008663	8.39e-05	0.00306072
1365	RP11-480I12.4	0.453331	1.92279	0.582733	0.0165011	0.0649439	0.0233801	1592	2331.5	3923.5	1246.5	5170	0.0649439	0.0165011	0.0349417
1441	SNX18P3	1.12608	1.92901	0.366839	0.0213888	0.0482312	0.0340152	1828.5	2013.5	3842	1615	5457	0.0482312	0.0213888	0.0345451
1020	SAMD11	0.448778	1.93405	0.485248	0.0122847	0.0548596	0.00540448	1372	2126	3498	433	3931	0.0548596	0.00540448	0.024183
353	ZNF667-AS1	4.37587	1.93537	0.301537	0.00102225	0.00126959	0.00472444	486	525	1011	401	1412	0.00472444	0.00102225	0.00233876
1654	ALPK2	0.560268	1.93833	0.545753	0.0340589	0.0917293	0.0232333	2333	2712.5	5045.5	1235	6280.5	0.0917293	0.0232333	0.0496738
522	COL4A2	1.38787	1.94278	0.357976	0.00131639	0.00605626	0.0109216	534	888	1422	661.5	2083.5	0.0109216	0.00131639	0.00609807
1035	IFIT5	3.72741	1.94548	0.0658743	0.0122644	0.00510832	0.0390669	1371	827.5	2198.5	1771.5	3970	0.0390669	0.00510832	0.0188132
1269	RAET1L	0.484156	1.94955	0.585863	0.0194985	0.0497112	0.0187302	1754.5	2044.5	3799	1030.5	4829.5	0.0497112	0.0187302	0.0293133
723	CYP4B1	2.27918	1.95874	0.0648593	0.00730586	0.0102669	0.0109487	1094.5	1082	2176.5	664	2840.5	0.0109487	0.00730586	0.00950716
1323	KCNH3	0.743179	1.96318	0.568664	0.0189225	0.046267	0.0270929	1718	1962	3680	1356	5036	0.046267	0.0189225	0.0307608
1088	RP11-417J8.3	0.913827	1.96851	0.537394	0.00545954	0.021747	0.0379254	973	1455	2428	1723	4151	0.0379254	0.00545954	0.0217107
974	RP1-151F17.1	1.30237	1.97754	0.398275	0.00449529	0.0106738	0.0403401	871	1104	1975	1816	3791	0.0403401	0.00449529	0.0185031
1152	STOX2	2.23471	1.98577	0.0874283	0.0153106	0.0140105	0.0333121	1532.5	1256	2788.5	1591.5	4380	0.0333121	0.0140105	0.0208777
364	CNTNAP1	2.52097	1.98952	0.360569	0.000251928	0.000193833	0.0157497	287	280	567	886.5	1453.5	0.0157497	0.000193833	0.00539848
755	MFI2	3.04108	1.99607	0.415972	0.000404594	0.000208289	0.0585266	335	286.5	621.5	2344.5	2966	0.0585266	0.000208289	0.0197132
629	FSCN1	3.62084	1.99684	0.222495	0.00122922	0.00103356	0.0292225	523	489.5	1012.5	1435	2447.5	0.0292225	0.00103356	0.0104951
628	RNVU1-15	1.36212	1.99979	0.0979227	0.00519203	0.0139549	0.00250995	944	1251.5	2195.5	249	2444.5	0.0139549	0.00250995	0.00721896
615	ARHGAP44	3.67449	2.00186	0.411837	0.00572552	0.00995868	0.00377019	987.5	1067	2054.5	346.5	2401	0.00995868	0.00377019	0.0064848
343	RP11-326I11.3	2.03955	2.00744	0.398271	0.000427465	0.000459901	0.0110835	353	371.5	724.5	670.5	1395	0.0110835	0.000427465	0.00399029
982	IFI35	3.92179	2.01081	0.28915	0.00455842	0.00153497	0.0601757	880	563	1443	2368	3811	0.0601757	0.00153497	0.0220897
547	C19orf66	2.36927	2.01236	0.273952	0.00238898	0.00117822	0.0186538	668	510	1178	1023	2201	0.0186538	0.00117822	0.00740699
1665	RGS7BP	1.29993	2.01634	0.276748	0.0274287	0.0604007	0.0455595	2082	2240	4322	2003	6325	0.0604007	0.0274287	0.044463
1598	RP11-408H1.3	0.633585	2.01722	0.611465	0.0249174	0.0609742	0.0413364	1961	2252.5	4213.5	1861.5	6075	0.0609742	0.0249174	0.0424093
1083	AC062017.1	-0.0131823	2.01726	0.595579	0.0096564	0.0982318	0.00046209	1240.5	2816	4056.5	86	4142.5	0.0982318	0.00046209	0.0361168
196	HELZ2	5.86477	2.02014	0.0858594	5.94e-05	3.63e-05	0.00725207	167	184	351	486.5	837.5	0.00725207	3.63e-05	0.00244927
1430	AC011242.6	1.09879	2.02207	0.448496	0.0172113	0.0383437	0.0445637	1633.5	1823	3456.5	1970	5426.5	0.0445637	0.0172113	0.0333729
607	RP1-90G24.6	0.936781	2.02436	0.427334	0.00262949	0.0152519	0.00462227	699	1279	1978	393	2371	0.0152519	0.00262949	0.00750122
1111	YWHAZP3	1.38791	2.02593	0.636312	0.00928136	0.0124936	0.0402464	1215.5	1193.5	2409	1810.5	4219.5	0.0402464	0.00928136	0.0206738
593	TM6SF1	1.18686	2.03377	0.231571	0.00348129	0.0135855	0.00331746	791	1239.5	2030.5	305.5	2336	0.0135855	0.00331746	0.00679474
673	GPM6B	4.51782	2.03393	0.293365	0.00258192	0.000964649	0.0305899	694	472.5	1166.5	1484	2650.5	0.0305899	0.000964649	0.0113788
377	RP11-509E16.1	1.97446	2.03516	0.0879753	0.00143701	0.00236127	0.00351014	547	627.5	1174.5	321	1495.5	0.00351014	0.00143701	0.00243614
677	OAS3	6.26812	2.04528	0.22325	0.00108327	0.000877764	0.0375993	500.5	454	954.5	1714.5	2669	0.0375993	0.000877764	0.0131868
428	ENG	2.56262	2.04894	0.16094	0.00101568	0.00101805	0.0125746	484.5	484	968.5	737.5	1706	0.0125746	0.00101568	0.00486944
533	MCAM	2.87844	2.05085	0.138882	0.00211404	0.000640826	0.0200619	639.5	414	1053.5	1103	2156.5	0.0200619	0.000640826	0.0076056
1383	CCDC147	0.340996	2.05161	0.599589	0.0219129	0.0966014	0.0105299	1844.5	2781	4625.5	639	5264.5	0.0966014	0.0105299	0.0430147
575	RP11-268G12.1	1.03356	2.05175	0.34257	0.00150207	0.0123983	0.00825141	557	1182	1739	532	2271	0.0123983	0.00150207	0.00738394
1372	VWA5B2	3.55748	2.06433	0.395278	0.00311222	0.00261744	0.110469	737	650	1387	3817.5	5204.5	0.110469	0.00261744	0.0387329
542	MMEL1	0.816832	2.06592	0.447881	0.00227269	0.0140243	0.00300574	659	1257	1916	278	2194	0.0140243	0.00227269	0.00643426
158	TUBA4A	5.3758	2.06599	0.0968444	0.000171484	4.46e-05	0.00247026	247.5	192	439.5	246	685.5	0.00247026	4.46e-05	0.000895447
1391	VTN	1.04164	2.07064	0.553173	0.0130404	0.0330768	0.0513245	1407	1698	3105	2184.5	5289.5	0.0513245	0.0130404	0.0324806
502	CCDC108	1.16384	2.07213	0.388865	0.00156952	0.00876412	0.00597245	559.5	1026	1585.5	449.5	2035	0.00876412	0.00156952	0.00543537
183	EFR3B	2.76874	2.07909	0.0876745	0.000291813	0.000260483	0.0014425	301	310.5	611.5	183	794.5	0.0014425	0.000260483	0.000664933
946	HERC2P3	1.51473	2.09257	0.594877	0.00289461	0.00545927	0.0506549	716	849	1565	2152.5	3717.5	0.0506549	0.00289461	0.0196696
1505	COLCA2	0.406719	2.09443	0.750503	0.0219255	0.0708191	0.0291556	1847	2407	4254	1430.5	5684.5	0.0708191	0.0219255	0.0406334
1420	FAM166B	0.700091	2.09541	0.724297	0.0203861	0.0419642	0.0373565	1793	1887	3680	1707	5387	0.0419642	0.0203861	0.0332356
911	TMEM121	0.253228	2.10058	0.671082	0.00444467	0.0503179	0.0105299	865	2056	2921	639	3560	0.0503179	0.00444467	0.0217642
494	PLA2G4C	3.34498	2.10198	0.220441	0.000803617	0.000877764	0.0204293	438	454	892	1115	2007	0.0204293	0.000803617	0.00737021
474	CCDC151	1.31189	2.10394	0.411626	0.000809032	0.00378147	0.0126382	440	742	1182	747	1929	0.0126382	0.000809032	0.00574291
1063	SPAG8	1.93188	2.10769	0.687295	0.00321269	0.00308737	0.0708828	749	680	1429	2650	4079	0.0708828	0.00308737	0.0257276
1351	TMEM59L	1.81936	2.11381	0.167222	0.0397969	0.0522887	0.00807951	2506.5	2100	4606.5	522	5128.5	0.0522887	0.00807951	0.0333883
1308	C10orf54	1.68614	2.11616	0.605326	0.00388662	0.00507261	0.091398	830	823	1653	3312.5	4965.5	0.091398	0.00388662	0.0334524
1547	NAP1L3	0.424514	2.11695	0.764175	0.0167434	0.0671066	0.0420753	1609.5	2364	3973.5	1886.5	5860	0.0671066	0.0167434	0.0419751
276	HEG1	3.33821	2.12369	0.082992	0.000435211	0.000263376	0.00705633	360.5	312.5	673	478	1151	0.00705633	0.000263376	0.00258497
1274	SH3KBP1	4.59516	2.12464	0.491485	0.0367441	0.0305538	0.0135875	2412.5	1646.5	4059	789.5	4848.5	0.0367441	0.0135875	0.0269618
1522	LINC00342	1.90798	2.12799	0.310534	0.0262774	0.0349568	0.0443016	2035	1744.5	3779.5	1960.5	5740	0.0443016	0.0262774	0.0351786
503	CCNB3	2.08558	2.1322	0.29734	0.00126463	0.00215817	0.0158641	529	609	1138	899	2037	0.0158641	0.00126463	0.00642898
1444	C11orf63	1.38364	2.13532	0.107498	0.0364596	0.0661744	0.0123235	2402	2342.5	4744.5	722	5466.5	0.0661744	0.0123235	0.0383191
894	ENO2	5.03402	2.1413	0.449354	0.000852258	0.000486909	0.0711649	454.5	383	837.5	2656	3493.5	0.0711649	0.000486909	0.024168
1698	CAPN5	4.31645	2.14205	0.273196	0.019261	0.00847438	0.107464	1735.5	1011.5	2747	3702	6449	0.107464	0.00847438	0.0450666
1405	GABRD	0.923548	2.15111	0.454762	0.025647	0.0559987	0.0228196	1985	2149	4134	1204.5	5338.5	0.0559987	0.0228196	0.0348218
1656	KIAA2022	4.52891	2.15266	0.154416	0.0267224	0.0306329	0.0692296	2047.5	1650	3697.5	2595.5	6293	0.0692296	0.0267224	0.042195
231	MAP1B	6.82545	2.15921	0.231322	0.000104092	7.56e-05	0.00905542	212	221	433	570	1003	0.00905542	7.56e-05	0.00307838
1048	DNAH3	2.09985	2.16211	0.429424	0.00489841	0.00400317	0.0597287	911	752	1663	2358	4021	0.0597287	0.00400317	0.0228768
187	NEIL3	2.90035	2.16552	0.104368	0.000252971	0.000325889	0.00160512	288	330	618	191	809	0.00160512	0.000252971	0.000727993
1129	NMU	1.68845	2.18176	0.488475	0.0039746	0.00509938	0.0707234	833.5	825	1658.5	2647	4305.5	0.0707234	0.0039746	0.0265991
1429	SAMD5	4.66701	2.18421	0.382527	0.0320288	0.0450125	0.0232333	2248	1941.5	4189.5	1235	5424.5	0.0450125	0.0232333	0.0334249
1490	PTPRN2	4.14304	2.18454	0.0534447	0.0131433	0.0138606	0.0807777	1420	1249.5	2669.5	2961.5	5631	0.0807777	0.0131433	0.0359272
1282	FAM167A	0.0861578	2.19051	0.801886	0.00728066	0.136781	0.00573059	1086	3339	4425	440	4865	0.136781	0.00573059	0.0499309
543	PARP14	7.11867	2.19124	0.19732	0.000587048	0.000429325	0.0292225	393.5	366	759.5	1435	2194.5	0.0292225	0.000429325	0.0100796
324	NKD2	0.993589	2.19297	0.337695	0.000270078	0.00619945	0.00104039	295	899	1194	143	1337	0.00619945	0.000270078	0.0025033
1508	RP11-855O10.2	2.18895	2.19596	0.382968	0.0104712	0.0120076	0.0895423	1288.5	1161.5	2450	3242.5	5692.5	0.0895423	0.0104712	0.0373404
1034	GSDMA	0.325834	2.2005	0.764795	0.00491157	0.0378148	0.0232894	914	1813.5	2727.5	1241.5	3969	0.0378148	0.00491157	0.0220053
951	RNU1-120P	1.10486	2.20779	0.219834	0.0156339	0.037343	0.0044336	1550	1801	3351	387	3738	0.037343	0.0044336	0.0191369
1192	PTPRH	1.43832	2.21008	0.613861	0.00573803	0.011239	0.063652	990.5	1132	2122.5	2430	4552.5	0.063652	0.00573803	0.0268763
58	PPAP2A	6.48853	2.21081	0.159413	6.31e-07	2.8e-08	0.0018081	42.5	30	72.5	205	277.5	0.0018081	2.8e-08	0.000602921
51	ISG20	3.03087	2.21366	0.113432	5.06e-06	2.26e-06	0.000398388	79	90.5	169.5	71	240.5	0.000398388	2.26e-06	0.000135233
88	ARL4C	4.85804	2.21475	0.227185	7.23e-05	8.24e-06	0.00046209	181	121	302	86	388	0.00046209	8.24e-06	0.000180885
254	COL6A1	5.1068	2.21672	0.00857437	0.000249178	0.000260483	0.00727647	286	310.5	596.5	488	1084.5	0.00727647	0.000249178	0.00259538
339	MPP1	3.94998	2.21672	0.0420354	0.000468807	0.000230015	0.0124907	366	290.5	656.5	727.5	1384	0.0124907	0.000230015	0.0043965
466	BHLHE40	5.439	2.21741	0.245464	0.000423469	0.000133069	0.023531	351	256	607	1252.5	1859.5	0.023531	0.000133069	0.00802918
198	P2RX7	1.96636	2.21963	0.104458	0.000349553	0.000425659	0.00140446	323.5	362	685.5	176.5	862	0.00140446	0.000349553	0.000726557
1131	RP11-328N19.1	0.62124	2.21972	0.721246	0.0120363	0.0338376	0.0232333	1360.5	1719	3079.5	1235	4314.5	0.0338376	0.0120363	0.0230357
1314	NEURL3	0.75074	2.2283	0.68624	0.0158475	0.0375937	0.0338599	1564	1808	3372	1610.5	4982.5	0.0375937	0.0158475	0.0291004
585	KCNMB4	3.71424	2.23545	0.399871	0.000200495	7.23e-05	0.0407408	253	216	469	1838.5	2307.5	0.0407408	7.23e-05	0.0136712
380	SPAG16	3.94303	2.23579	0.55078	0.00223407	0.00299316	0.00140446	656	675	1331	176.5	1507.5	0.00299316	0.00140446	0.00221056
1507	ZMYND10	2.63471	2.23579	0.708334	0.00266676	0.00235813	0.127777	703.5	625.5	1329	4358	5687	0.127777	0.00235813	0.0442673
382	B3GNT5	3.74183	2.24052	0.118019	0.00143084	0.000308584	0.0107133	545	327	872	646	1518	0.0107133	0.000308584	0.0041509
1133	TRGJP2	0.129409	2.24184	0.830218	0.00388012	0.112101	0.00694903	829	3020	3849	472	4321	0.112101	0.00388012	0.0409768
1320	ADAM19	0.49026	2.24394	0.748775	0.0110551	0.0577203	0.0315223	1314	2179	3493	1507	5000	0.0577203	0.0110551	0.0334326
1401	TMPRSS3	2.17787	2.24528	0.187654	0.0286755	0.018397	0.0402613	2134	1362.5	3496.5	1812	5308.5	0.0402613	0.018397	0.0291113
269	DYSF	1.43503	2.24576	0.293829	0.000346635	0.00209146	0.00181981	320	603	923	207.5	1130.5	0.00209146	0.000346635	0.0014193
1053	ITGAM	0.313568	2.24999	0.771381	0.00972937	0.0634538	0.00744147	1246	2309	3555	493	4048	0.0634538	0.00744147	0.0268749
1529	MSI1	2.48918	2.25153	0.0804072	0.0367401	0.0292094	0.0382394	2405	1621.5	4026.5	1732.5	5759	0.0382394	0.0292094	0.0347296
577	KCNN3	0.324083	2.25309	0.640249	0.00200665	0.0222779	0.00144133	621	1475	2096	180.5	2276.5	0.0222779	0.00144133	0.00857529
987	GDF7	0.50745	2.2571	0.751873	0.00726992	0.032288	0.0191413	1085	1681	2766	1056.5	3822.5	0.032288	0.00726992	0.0195664
556	TUBB3	0.70554	2.26052	0.682824	0.00112413	0.00563656	0.0151641	507.5	861	1368.5	861.5	2230	0.0151641	0.00112413	0.00730825
1318	SLC9A9	3.57194	2.26624	0.359887	0.0324465	0.0340519	0.018273	2269	1721.5	3990.5	1008	4998.5	0.0340519	0.018273	0.0282571
1232	PCOLCE2	0.159739	2.2702	0.887423	0.00520591	0.110951	0.0125441	946.5	3002.5	3949	732	4681	0.110951	0.00520591	0.0429004
1114	APOF	1.65253	2.27292	0.604599	0.00602001	0.00792884	0.0538205	1014	990	2004	2235	4239	0.0538205	0.00602001	0.0225898
1078	KIAA1199	3.60397	2.27663	0.616865	0.000512525	0.000276454	0.0955901	373	315	688	3431.5	4119.5	0.0955901	0.000276454	0.0321264
420	CAPN13	2.77352	2.29699	0.117054	0.00338076	0.00128379	0.00424348	777	529.5	1306.5	373	1679.5	0.00424348	0.00128379	0.00296935
1577	TLX1	0.824696	2.30266	0.810594	0.0185403	0.0369525	0.0663323	1703	1791	3494	2508.5	6002.5	0.0663323	0.0185403	0.0406084
1268	EFHB	1.59511	2.30401	0.67191	0.00324563	0.0383739	0.0541388	761	1826.5	2587.5	2241	4828.5	0.0541388	0.00324563	0.0319194
868	SKIDA1	0.950387	2.3043	0.673512	0.00819386	0.0166371	0.0169257	1145	1316	2461	952	3413	0.0169257	0.00819386	0.0139189
1692	RDH12	0.827083	2.30483	0.88721	0.0187978	0.0369427	0.0798671	1712	1789	3501	2933	6434	0.0798671	0.0187978	0.0452025
762	PTPRE	2.40528	2.31236	0.282108	0.0137	0.0124936	0.00367043	1459	1193.5	2652.5	343	2995.5	0.0137	0.00367043	0.00995469
1764	DCDC1	0.799898	2.31568	0.8674	0.0269213	0.0563898	0.0659677	2060	2154.5	4214.5	2495.5	6710	0.0659677	0.0269213	0.0497596
751	GPRC5C	4.97115	2.32349	0.531999	0.0121637	0.00695152	0.01031	1367	946.5	2313.5	635	2948.5	0.0121637	0.00695152	0.0098084
548	NES	1.73185	2.33477	0.245027	0.00434822	0.00618778	0.00576201	861	897	1758	443	2201	0.00618778	0.00434822	0.00543267
263	RP1-90G24.10	1.09679	2.33698	0.402458	0.000227787	0.00352216	0.000844839	275.5	712	987.5	129	1116.5	0.00352216	0.000227787	0.0015316
381	AP001065.2	1.22024	2.33762	0.427473	0.000333761	0.00286985	0.00827252	314	667	981	533	1514	0.00827252	0.000333761	0.00382538
439	RP1-34B20.4	0.542094	2.33885	0.600798	0.00120609	0.0093255	0.00144133	519	1050	1569	180.5	1749.5	0.0093255	0.00120609	0.00399097
15	SP110	3.20144	2.34058	0.108976	2.1e-07	4.56e-08	0.000152193	29	33	62	37.5	99.5	0.000152193	4.56e-08	5.08e-05
1284	CCDC114	1.98581	2.34061	0.710272	0.00426633	0.00481309	0.0877536	858	811	1669	3200.5	4869.5	0.0877536	0.00426633	0.0322777
1560	LXN	4.7813	2.34739	0.738908	0.0662172	0.0671095	0.00302571	3282.5	2366	5648.5	283	5931.5	0.0671095	0.00302571	0.0454508
159	FAM49A	2.50883	2.34777	0.219545	0.000167616	0.000425659	0.00046209	242	362	604	86	690	0.00046209	0.000167616	0.000351788
308	RIBC1	2.29199	2.3488	0.505317	0.000288412	0.000233038	0.0116493	299.5	293	592.5	701.5	1294	0.0116493	0.000233038	0.00405692
789	ATXN1	5.84157	2.35015	0.715162	0.0193138	0.0105485	0.00302571	1742	1094	2836	283	3119	0.0193138	0.00302571	0.0109627
1382	IGF1R	5.31311	2.35608	0.552068	0.04083	0.0371555	0.0163357	2542.5	1797	4339.5	920	5259.5	0.04083	0.0163357	0.0314404
1191	RP11-758M4.4	1.14933	2.35965	0.762147	0.006175	0.0120503	0.0598425	1023.5	1165.5	2189	2359	4548	0.0598425	0.006175	0.0260226
31	MPP2	2.30767	2.36184	0.171259	5.31e-07	1.55e-06	0.000218225	38.5	83	121.5	52.5	174	0.000218225	5.31e-07	7.34e-05
429	C14orf37	2.21193	2.363	0.301895	0.000809659	0.000512206	0.015745	443	391.5	834.5	878.5	1713	0.015745	0.000512206	0.00568895
504	PARP10	5.26974	2.36304	0.159425	0.000417137	0.000256302	0.028268	345.5	303	648.5	1393	2041.5	0.028268	0.000256302	0.00964713
990	PKD1L1	1.23956	2.36475	0.674624	0.00399559	0.0104942	0.042548	837.5	1092	1929.5	1900.5	3830	0.042548	0.00399559	0.0190126
924	CDH13	1.55418	2.37173	0.69432	0.00467677	0.00645326	0.0397569	894	919	1813	1791.5	3604.5	0.0397569	0.00467677	0.0169623
1393	TSPAN7	0.222939	2.37358	1.00715	0.00917641	0.106692	0.021355	1198	2944	4142	1148	5290	0.106692	0.00917641	0.045741
682	PELI2	2.91166	2.37699	0.205854	0.0106177	0.00640373	0.00704477	1297	915	2212	475	2687	0.0106177	0.00640373	0.00802206
841	MGAT5B	-0.0406114	2.37879	0.921776	0.000627567	0.104126	0.00018788	403.5	2903.5	3307	41	3348	0.104126	0.00018788	0.0349806
1281	ZC3H12C	4.84731	2.37928	0.935551	0.0460646	0.0471769	0.00114354	2715	1999	4714	150	4864	0.0471769	0.00114354	0.0314617
817	SYNPO2	2.25176	2.38053	0.237736	0.00635867	0.009239	0.0222873	1034	1044	2078	1186.5	3264.5	0.0222873	0.00635867	0.0126283
538	C1QL1	0.198958	2.38202	0.729178	0.00118544	0.0292094	0.000208972	516	1621.5	2137.5	47	2184.5	0.0292094	0.000208972	0.0102013
398	PLCG2	1.16754	2.38535	0.55559	0.000312685	0.00227963	0.0107519	310	621.5	931.5	651.5	1583	0.0107519	0.000312685	0.00444808
1198	ADAMTS10	0.241287	2.39007	0.95801	0.00536075	0.0881274	0.0169031	960.5	2669	3629.5	950	4579.5	0.0881274	0.00536075	0.0367971
476	ITGB2	0.568998	2.39808	0.636604	0.00219251	0.010807	0.00140446	649.5	1109.5	1759	176.5	1935.5	0.010807	0.00140446	0.00480131
546	RP1-151F17.2	1.88919	2.39989	0.194963	0.00321666	0.00350693	0.0125601	755.5	711	1466.5	734	2200.5	0.0125601	0.00321666	0.00642789
1347	ACTA1	0.752336	2.40939	0.927782	0.0120635	0.0262304	0.0513245	1362.5	1564.5	2927	2184.5	5111.5	0.0513245	0.0120635	0.0298728
1224	ZDHHC2	5.04963	2.41112	0.0892279	0.0156838	0.0117358	0.0443016	1556	1155	2711	1960.5	4671.5	0.0443016	0.0117358	0.0239071
1012	IL18	1.75017	2.41154	0.420799	0.00675703	0.00857145	0.0407408	1064.5	1015.5	2080	1838.5	3918.5	0.0407408	0.00675703	0.0186898
258	FEZ1	1.89962	2.42593	0.100586	0.000716759	0.00128379	0.00117201	424.5	529.5	954	153	1107	0.00128379	0.000716759	0.00105752
1040	TUBA1A	6.2072	2.4323	0.58346	0.0333083	0.0116951	0.008663	2287.5	1154	3441.5	544.5	3986	0.0333083	0.008663	0.0178888
191	RP11-774O3.3	1.40907	2.4351	0.414394	0.000143086	0.000901077	0.000859489	233	460	693	130	823	0.000901077	0.000143086	0.00063455
1349	RP5-1043L13.1	0.697259	2.43577	0.750324	0.0217401	0.06225	0.01826	1839	2275	4114	1007	5121	0.06225	0.01826	0.0340834
1506	ALS2CR11	1.57373	2.43957	0.870692	0.00257393	0.00402537	0.122687	689	753	1442	4245	5687	0.122687	0.00257393	0.0430953
508	COL18A1	4.55015	2.4406	0.159575	0.00183947	0.00272974	0.0137033	594	661.5	1255.5	799.5	2055	0.0137033	0.00183947	0.00609082
1015	POTEM	0.250503	2.44098	0.932761	0.00451943	0.080333	0.00704477	874	2575	3449	475	3924	0.080333	0.00451943	0.0306324
496	TMSB15B	1.96712	2.44161	0.180726	0.00187558	0.00378991	0.0111359	597	743.5	1340.5	673	2013.5	0.0111359	0.00187558	0.00560045
1455	DNM1	2.75726	2.45002	0.898614	0.00101568	0.000381415	0.138125	484.5	353.5	838	4667	5505	0.138125	0.000381415	0.0465073
759	ADAM12	2.57762	2.45729	0.336001	0.00164864	0.00222117	0.0399952	567	612	1179	1802	2981	0.0399952	0.00164864	0.0146217
740	DENND2A	2.57895	2.45987	0.270235	0.00378079	0.00427877	0.0262185	815	767	1582	1332.5	2914.5	0.0262185	0.00378079	0.011426
596	SGPP2	4.11976	2.46056	0.0852035	0.00355499	0.00257848	0.0158132	797	648.5	1445.5	897.5	2343	0.0158132	0.00257848	0.00731556
888	ACPP	8.32227	2.4635	0.216863	0.00654172	0.00925133	0.0281305	1052	1046	2098	1384	3482	0.0281305	0.00654172	0.0146412
1752	FAM13C	2.89601	2.47108	0.518985	0.0198506	0.0124936	0.107014	1769	1193.5	2962.5	3696	6658.5	0.107014	0.0124936	0.0464528
870	POU4F1	0.268184	2.47363	0.904462	0.00234402	0.0601151	0.00805999	663	2233.5	2896.5	519.5	3416	0.0601151	0.00234402	0.0235064
1252	KCNK3	1.75753	2.47383	0.317183	0.0278572	0.019772	0.0239485	2100	1408	3508	1262	4770	0.0278572	0.019772	0.0238593
831	STON1	3.94732	2.47487	0.521127	0.0190083	0.0132169	0.00392334	1723.5	1234	2957.5	354	3311.5	0.0190083	0.00392334	0.0120495
85	SYP	2.6988	2.47689	0.226997	4.97e-06	3.08e-06	0.00173887	76.5	95	171.5	200	371.5	0.00173887	3.08e-06	0.000582305
1388	TCERG1L	1.56416	2.47728	0.455242	0.0222139	0.0313521	0.0387409	1858	1667	3525	1756	5281	0.0387409	0.0222139	0.030769
710	RFPL2	1.08474	2.4811	0.760969	0.00304135	0.00695048	0.0204044	733.5	943.5	1677	1112.5	2789.5	0.0204044	0.00304135	0.0101321
1036	OR7E91P	0.290179	2.48141	0.975016	0.00362743	0.0668131	0.0144999	801.5	2354.5	3156	822.5	3978.5	0.0668131	0.00362743	0.0283135
821	LZTS1	0.48006	2.48263	0.916452	0.0052968	0.0325212	0.0106002	953.5	1688.5	2642	642.5	3284.5	0.0325212	0.0052968	0.0161394
1518	SCN2A	3.93096	2.48374	0.533057	0.00136338	0.000446112	0.143787	539.5	368	907.5	4815	5722.5	0.143787	0.000446112	0.0485322
1400	C6orf222	0.281576	2.49603	1.0496	0.00901908	0.119019	0.0180215	1191.5	3112	4303.5	1002.5	5306	0.119019	0.00901908	0.0486865
1591	RP4-639F20.1	1.24607	2.49815	0.939882	0.00886555	0.012864	0.105118	1182	1220	2402	3650.5	6052.5	0.105118	0.00886555	0.0422825
1498	PPEF1	2.19059	2.49949	0.893045	0.00111639	0.0159543	0.111403	506	1296	1802	3861.5	5663.5	0.111403	0.00111639	0.0428246
379	OBSL1	4.59746	2.49972	0.636546	0.00332592	0.002496	0.000531579	769.5	640	1409.5	95.5	1505	0.00332592	0.000531579	0.00211783
665	PHEX	2.12287	2.49986	0.594646	0.00110827	0.00152134	0.0322189	503.5	561	1064.5	1549.5	2614	0.0322189	0.00110827	0.0116162
844	MROH2A	0.483162	2.51088	0.902029	0.00446414	0.0361734	0.0122346	870	1768	2638	716	3354	0.0361734	0.00446414	0.017624
247	AC098614.2	0.803055	2.51128	0.584619	0.000401506	0.00236127	0.000704795	334	627.5	961.5	114	1075.5	0.00236127	0.000401506	0.00115586
610	GAS7	1.08705	2.51162	0.737249	0.00250937	0.00662826	0.0134383	683.5	926	1609.5	777.5	2387	0.0134383	0.00250937	0.00752532
365	TRGJ1	0.48413	2.51389	0.733168	0.0002478	0.0070364	0.00195486	284.5	950.5	1235	221.5	1456.5	0.0070364	0.0002478	0.00307969
685	HDGFRP3	4.26197	2.51825	0.623017	0.0132509	0.00751626	0.00309809	1434	970	2404	293.5	2697.5	0.0132509	0.00309809	0.00795508
856	CTB-51J22.1	0.0521465	2.51897	1.00411	0.000303165	0.104923	0.00119056	308	2922	3230	154	3384	0.104923	0.000303165	0.0354723
1110	LEPREL1	4.24279	2.51992	0.228006	0.00632338	0.00453801	0.0626429	1032	782	1814	2404	4218	0.0626429	0.00453801	0.0245014
1182	CRABP2	6.12666	2.52087	0.450567	0.0191807	0.0242805	0.0249678	1732.5	1516.5	3249	1288.5	4537.5	0.0249678	0.0191807	0.0228097
984	FBXL7	3.39138	2.52823	0.131595	0.00413117	0.00262332	0.0574972	847	651	1498	2319	3817	0.0574972	0.00262332	0.0214172
513	IL15RA	0.675666	2.5316	0.795499	0.00156952	0.00744091	0.00854006	559.5	968.5	1528	537	2065	0.00854006	0.00156952	0.00585017
1530	PRDM16	1.44016	2.54059	0.264612	0.0495469	0.064624	0.0093034	2845	2322	5167	592	5759	0.064624	0.0093034	0.0411581
976	SDK2	4.33434	2.55301	0.683141	0.0254454	0.0189906	0.00561027	1975.5	1384	3359.5	437	3796.5	0.0254454	0.00561027	0.0166821
1309	ANKRD62	0.518317	2.55924	1.06354	0.0110462	0.0519003	0.0327858	1311	2093	3404	1568	4972	0.0519003	0.0110462	0.0319108
481	NTN1	2.87837	2.56186	0.550165	0.000434553	0.000170551	0.0259463	359	270	629	1314	1943	0.0259463	0.000170551	0.00885048
1221	RARRES3	3.79576	2.5629	0.185673	0.0093964	0.0105957	0.0578948	1223	1103	2326	2336	4662	0.0578948	0.0093964	0.0259623
395	SLC16A3	4.69169	2.56702	0.305695	2.76e-05	2.81e-06	0.0270654	127	93	220	1355	1575	0.0270654	2.81e-06	0.00903194
335	ASS1	5.70255	2.56785	0.208353	4.53e-05	1.63e-05	0.019416	150	150	300	1069	1369	0.019416	1.63e-05	0.00649256
626	GPRC5B	2.76512	2.57162	0.299329	0.0010469	0.000820416	0.0311855	493	445.5	938.5	1503	2441.5	0.0311855	0.000820416	0.0110176
648	BCMO1	0.996215	2.58014	0.81293	0.00321666	0.00640373	0.0150458	755.5	915	1670.5	855	2525.5	0.0150458	0.00321666	0.00822206
773	PLSCR1	4.96674	2.5834	0.272989	0.00964845	0.00436984	0.018819	1238	772.5	2010.5	1042	3052.5	0.018819	0.00436984	0.0109458
1261	AC092535.3	0.873386	2.58702	1.00814	0.00873922	0.01858	0.0541388	1176	1375.5	2551.5	2241	4792.5	0.0541388	0.00873922	0.0271526
925	HHLA2	0.102819	2.59094	1.0732	0.000705982	0.108023	0.00195332	418	2971	3389	219.5	3608.5	0.108023	0.000705982	0.036894
256	C1R	2.51247	2.59257	0.428685	0.000157255	8.75e-05	0.0101473	240	231	471	627.5	1098.5	0.0101473	8.75e-05	0.003464
939	TNNI3	0.102274	2.59347	1.0806	0.000798968	0.109688	0.00224142	437	2991.5	3428.5	239	3667.5	0.109688	0.000798968	0.0375762
1808	LRRK2	1.67174	2.60302	0.590274	0.0367441	0.0470223	0.0660155	2412.5	1993.5	4406	2497.5	6903.5	0.0660155	0.0367441	0.0499273
386	TNFAIP2	3.94897	2.60366	0.0486555	0.000635914	0.000471625	0.0128345	406	376	782	758	1540	0.0128345	0.000471625	0.00464733
752	C2CD4C	0.106738	2.60503	1.04341	0.000518283	0.0723359	0.000936446	377.5	2438.5	2816	133	2949	0.0723359	0.000518283	0.0245969
926	LINC00675	0.36047	2.60665	1.04403	0.00419279	0.0627327	0.00701999	850	2294	3144	473	3617	0.0627327	0.00419279	0.0246485
329	CCDC80	1.15955	2.60748	0.657592	0.000533685	0.00177042	0.00439154	383	579	962	386	1348	0.00439154	0.000533685	0.00223188
1608	AGXT	0.719871	2.6096	1.13539	0.0175798	0.0485988	0.0637275	1653	2029.5	3682.5	2433.5	6116	0.0637275	0.0175798	0.043302
851	TRIM29	1.86037	2.61316	0.631479	0.00349434	0.00339024	0.0416035	794	702	1496	1876	3372	0.0416035	0.00339024	0.0161627
1183	DNAI1	1.32314	2.61557	0.99025	0.00451813	0.00725115	0.0737142	872.5	959	1831.5	2706.5	4538	0.0737142	0.00451813	0.0284945
902	TMEM105	1.54489	2.61636	0.741113	0.00317802	0.00406555	0.0460501	743.5	757	1500.5	2023	3523.5	0.0460501	0.00317802	0.0177646
1478	GRIN3A	3.46792	2.61938	1.06916	8.21e-05	0.00190504	0.143987	193.5	594	787.5	4820	5607.5	0.143987	8.21e-05	0.0486581
747	TRGVB	0.110048	2.62086	1.06399	0.000544011	0.073014	0.000583594	385	2450	2835	103	2938	0.073014	0.000544011	0.0247139
689	MYH15	1.9011	2.62718	0.685465	0.000996207	0.00120035	0.0377706	483	514	997	1718.5	2715.5	0.0377706	0.000996207	0.0133224
1238	FAM110C	3.4259	2.63434	0.37003	0.0340318	0.0352879	0.0100929	2330	1752	4082	625	4707	0.0352879	0.0100929	0.0264709
836	ISX	1.97195	2.63466	0.482855	0.00437129	0.00636022	0.0327858	862.5	907.5	1770	1568	3338	0.0327858	0.00437129	0.0145058
1223	NGFR	1.70082	2.63551	0.548371	0.0177151	0.020649	0.0330417	1660	1425	3085	1583	4668	0.0330417	0.0177151	0.0238019
1534	ANXA1	5.91656	2.6379	1.12906	0.0658706	0.0605269	0.00261031	3272.5	2245	5517.5	257	5774.5	0.0658706	0.00261031	0.0430026
1501	EN1	0.422462	2.6419	1.23874	0.0101825	0.0917293	0.0362829	1277	2712.5	3989.5	1681.5	5671	0.0917293	0.0101825	0.0460649
1178	GPR115	1.04872	2.64263	1.04198	0.00779474	0.0123895	0.0531192	1119.5	1181	2300.5	2223	4523.5	0.0531192	0.00779474	0.0244345
592	BCAS1	3.69722	2.64276	0.206891	0.000342699	8.5e-05	0.0397311	316.5	229	545.5	1790	2335.5	0.0397311	8.5e-05	0.0133863
1340	CRHR1	0.818714	2.64991	1.15304	0.00538804	0.0112104	0.0826019	967.5	1129.5	2097	2994.5	5091.5	0.0826019	0.00538804	0.0330668
255	ISG15	4.97163	2.6532	0.453909	7.29e-05	1.88e-05	0.0128967	183	154	337	760	1097	0.0128967	1.88e-05	0.00432943
595	MKX	1.34054	2.65621	0.742766	0.0011301	0.00272974	0.0219675	509	661.5	1170.5	1170	2340.5	0.0219675	0.0011301	0.00860911
368	SLC5A4	1.23211	2.66388	0.771155	0.000710863	0.00139908	0.00746261	420	547	967	496.5	1463.5	0.00746261	0.000710863	0.00319085
558	XYLT1	2.3888	2.67047	0.23371	0.00304135	0.00266006	0.0148615	733.5	654.5	1388	846	2234	0.0148615	0.00266006	0.00685431
1080	SCNN1B	1.83015	2.67084	0.773951	0.00501532	0.00436984	0.0633617	928.5	772.5	1701	2425.5	4126.5	0.0633617	0.00436984	0.024249
234	RP11-54O7.3	1.05142	2.67114	0.650681	0.000227787	0.00116078	0.00218357	275.5	505.5	781	237	1018	0.00218357	0.000227787	0.00119071
1799	KCNH6	2.41195	2.67294	0.564646	0.0151592	0.0124936	0.119879	1520.5	1193.5	2714	4169	6883	0.119879	0.0124936	0.0491772
923	POU2AF1	0.576022	2.67644	1.03383	0.00642199	0.0359826	0.0137147	1038	1763.5	2801.5	802	3603.5	0.0359826	0.00642199	0.0187064
170	L1CAM	1.5607	2.67783	0.247523	0.000132888	0.0007848	0.000404068	229	438	667	72	739	0.0007848	0.000132888	0.000440585
462	RASGRP3	0.937034	2.67959	0.843438	0.00119806	0.00281747	0.0107679	518	666	1184	656.5	1840.5	0.0107679	0.00119806	0.00492782
490	PMAIP1	2.51255	2.68152	0.118068	0.00536075	0.00464132	0.00236991	960.5	794	1754.5	244	1998.5	0.00536075	0.00236991	0.00412399
641	PCYT1B	0.946991	2.68407	0.918659	0.00195815	0.00546094	0.0187302	609	850	1459	1030.5	2489.5	0.0187302	0.00195815	0.00871644
598	CHST15	4.0563	2.68507	0.515205	0.0103701	0.0035244	0.00407548	1281	713	1994	362	2356	0.0103701	0.0035244	0.00598999
578	CYP2S1	0.413352	2.68545	0.96935	0.00103153	0.0168686	0.00656696	489	1323	1812	467	2279	0.0168686	0.00103153	0.0081557
695	LINC00152	0.768036	2.68708	0.942652	0.00346057	0.0109686	0.0145543	788	1115.5	1903.5	826	2729.5	0.0145543	0.00346057	0.00966117
1028	CPNE8	1.2631	2.69267	0.40774	0.0193138	0.0369525	0.00504492	1742	1791	3533	422	3955	0.0369525	0.00504492	0.0204371
267	AF131216.5	0.385873	2.69335	0.784977	9.08e-05	0.00636022	3e-05	207.5	907.5	1115	15	1130	0.00636022	3e-05	0.00216035
1502	GRAMD1B	1.09207	2.69418	1.066	0.0156315	0.0219723	0.0712152	1545.5	1468	3013.5	2660	5673.5	0.0712152	0.0156315	0.036273
93	CPSF1P1	3.30208	2.69563	0.0995	1.92e-05	3.32e-06	0.00148368	117	97	214	186.5	400.5	0.00148368	3.32e-06	0.000502067
818	IL13RA2	0.16198	2.69657	1.12258	0.000546021	0.0878434	0.00193181	387	2668	3055	216	3271	0.0878434	0.000546021	0.0301071
438	CTC-321K16.1	0.163894	2.69773	0.976648	7.13e-05	0.0251285	9.22e-05	178.5	1537	1715.5	27	1742.5	0.0251285	7.13e-05	0.00843064
1023	ALPL	0.405381	2.69872	1.12284	0.00499404	0.0600135	0.0135584	925.5	2231	3156.5	785	3941.5	0.0600135	0.00499404	0.0261886
110	SNORD3B-1	3.60381	2.69921	0.280915	3.55e-07	8.21e-08	0.00482406	34	40	74	408	482	0.00482406	8.21e-08	0.00160816
999	COL1A1	4.87299	2.70476	0.665188	0.000315852	5.93e-05	0.0923054	312	204	516	3349	3865	0.0923054	5.93e-05	0.0308935
1127	SOX21	1.03685	2.71007	0.825565	0.0134283	0.0220074	0.0281757	1444	1469	2913	1387	4300	0.0281757	0.0134283	0.0212038
1743	IGFBP4	1.70663	2.71536	0.779531	0.0247704	0.0262432	0.0852003	1955	1566	3521	3103.5	6624.5	0.0852003	0.0247704	0.0454047
477	BTBD11	3.53366	2.71706	0.256585	0.0036713	0.00169275	0.00886604	808	572	1380	558	1938	0.00886604	0.00169275	0.00474337
1675	POTEE	1.75232	2.72477	1.0828	0.00483994	0.00464132	0.138327	906	794	1700	4673.5	6373.5	0.138327	0.00464132	0.0492696
384	COL13A1	0.620593	2.72636	0.859732	0.000653701	0.00668243	0.00155094	407	930	1337	190	1527	0.00668243	0.000653701	0.00296236
492	IFI27L2	1.67887	2.72973	0.442378	0.00243419	0.0035636	0.00956563	669	721.5	1390.5	611	2001.5	0.00956563	0.00243419	0.00518781
126	PKHD1L1	1.06825	2.73821	0.539886	3.18e-05	0.000475677	0.000355054	134	379	513	66	579	0.000475677	3.18e-05	0.000287501
1802	PROX1	2.30519	2.74626	0.365933	0.0496824	0.0517105	0.0441995	2854	2086	4940	1951	6891	0.0517105	0.0441995	0.0485308
160	COL7A1	4.57212	2.75573	0.119053	0.000215929	7.08e-05	0.00192163	265.5	215	480.5	215	695.5	0.00192163	7.08e-05	0.000736125
1196	OLFM1	3.84907	2.75722	0.740186	0.0432006	0.0364635	0.00132732	2622.5	1775	4397.5	170.5	4568	0.0432006	0.00132732	0.0269971
554	NXPH4	4.13641	2.75955	0.274341	0.000127406	3.01e-05	0.0403829	224	175	399	1818.5	2217.5	0.0403829	3.01e-05	0.0135135
169	CRIP2	4.80899	2.7664	0.51708	0.000243656	0.000479383	0.000410288	280.5	380.5	661	73.5	734.5	0.000479383	0.000243656	0.000377776
136	VTRNA1-3	2.25408	2.76914	0.206376	7.75e-05	6.75e-05	0.00180785	187	212	399	203	602	0.00180785	6.75e-05	0.000650942
24	NGEF	2.83045	2.77179	0.152313	1.98e-07	1.41e-07	0.000218225	28	52	80	52.5	132.5	0.000218225	1.41e-07	7.29e-05
307	TTYH2	1.97172	2.77818	0.453852	0.000222524	0.000196054	0.0125466	272	283	555	733	1288	0.0125466	0.000196054	0.00432171
1702	LRRC31	4.49068	2.78021	0.645493	0.0670138	0.0593693	0.0169014	3297	2218	5515	947.5	6462.5	0.0670138	0.0169014	0.0477615
205	SOWAHA	1.6575	2.78484	0.649728	9.08e-05	0.000328883	0.00380209	205.5	331.5	537	349	886	0.00380209	9.08e-05	0.00140726
882	FOXF2	0.707404	2.78654	1.17594	0.0049681	0.0180873	0.0222873	920.5	1355	2275.5	1186.5	3462	0.0222873	0.0049681	0.0151142
214	AC007690.1	1.10756	2.79054	0.629931	0.000366543	0.000993255	0.000672584	326	479	805	111	916	0.000993255	0.000366543	0.000677461
62	NR3C1	5.01375	2.79587	0.108562	7.04e-06	3.03e-06	0.000621115	84.5	94	178.5	105	283.5	0.000621115	3.03e-06	0.000210395
1153	LCN2	1.62635	2.79823	1.14219	0.000601044	0.0180316	0.0707206	395	1353	1748	2641	4389	0.0707206	0.000601044	0.0297844
638	ITPR1	6.89349	2.80089	0.721146	0.00917585	0.00710605	0.00364729	1196.5	954	2150.5	328	2478.5	0.00917585	0.00364729	0.00664306
355	NSG1	2.65459	2.80402	0.391333	0.000892335	0.000507267	0.00898031	471	389	860	566	1426	0.00898031	0.000507267	0.00345997
235	TRGJP	0.464086	2.80839	0.868522	5.27e-05	0.0047147	0.000356912	157.5	801	958.5	68	1026.5	0.0047147	5.27e-05	0.00170809
207	SLC35F3	2.3849	2.8122	0.176894	0.000339056	0.000413933	0.00189769	315	359	674	214	888	0.00189769	0.000339056	0.000883558
294	RASSF2	1.66077	2.81458	0.425623	0.000509099	0.00113942	0.00375657	372	504	876	345	1221	0.00375657	0.000509099	0.0018017
572	ACOX2	0.673752	2.819	0.973141	0.00132505	0.0119877	0.00899078	536	1159.5	1695.5	568	2263.5	0.0119877	0.00132505	0.00743451
623	FER1L4	4.36613	2.82386	0.620328	0.000146982	0.00111789	0.0366807	234	502	736	1694.5	2430.5	0.0366807	0.000146982	0.0126485
1737	HOXC8	1.05521	2.82497	1.26107	0.0201579	0.0267804	0.0893299	1785	1575.5	3360.5	3239.5	6600	0.0893299	0.0201579	0.0454227
229	DPYSL4	2.47688	2.82722	0.32703	0.00020234	0.000266424	0.00525832	254	314	568	428	996	0.00525832	0.00020234	0.00190903
731	FAM43B	0.2533	2.83489	1.18268	0.000413501	0.0663943	0.00144817	338.5	2344	2682.5	184	2866.5	0.0663943	0.000413501	0.022752
442	SRPX2	1.86558	2.83611	0.650778	0.000855276	0.000742879	0.0154191	461	435	896	869	1765	0.0154191	0.000742879	0.00567243
934	PRPH	0.729127	2.83719	1.18564	0.0052968	0.0219662	0.022947	953.5	1467	2420.5	1218.5	3639	0.022947	0.0052968	0.0167367
953	ADCY2	1.47531	2.84777	0.642393	0.010061	0.0160463	0.0219675	1269.5	1300	2569.5	1170	3739.5	0.0219675	0.010061	0.0160249
849	TGM2	3.22356	2.8513	0.0912833	0.0158681	0.00640373	0.0157497	1565	915	2480	886.5	3366.5	0.0158681	0.00640373	0.0126738
206	TNS1	3.49085	2.85314	0.0854437	0.000695385	0.000258412	0.00124901	416.5	307.5	724	163.5	887.5	0.00124901	0.000258412	0.000734269
1039	IGF2BP3	2.24194	2.85638	0.90672	0.00103153	0.000767915	0.0840042	489	437	926	3056	3982	0.0840042	0.000767915	0.0286012
545	ZC4H2	2.33528	2.85652	0.103188	0.00487837	0.00464132	0.00746261	909	794	1703	496.5	2199.5	0.00746261	0.00464132	0.00566077
1517	COL5A1	1.5295	2.85785	0.922426	0.0215665	0.0240015	0.0608347	1833.5	1506	3339.5	2383	5722.5	0.0608347	0.0215665	0.0354676
433	CHST8	0.520065	2.86279	1.01364	0.000391221	0.0116563	0.00244367	329.5	1148	1477.5	245	1722.5	0.0116563	0.000391221	0.0048304
1386	TBX15	2.04096	2.86409	0.958433	0.00321269	0.058783	0.0577662	749	2196.5	2945.5	2326	5271.5	0.058783	0.00321269	0.0399206
600	SLC15A3	0.527083	2.86744	1.11014	0.00124927	0.0179634	0.00714157	525	1349.5	1874.5	484	2358.5	0.0179634	0.00124927	0.00878476
819	IFIT2	2.84831	2.86975	1.42498	2.44e-05	0.00266006	0.066323	123	654.5	777.5	2504.5	3282	0.066323	2.44e-05	0.0230025
286	NKAIN1	1.04062	2.87142	0.837492	0.000563826	0.00141876	0.00268226	391	551	942	260	1202	0.00268226	0.000563826	0.00155495
584	PAX5	0.28324	2.87883	1.17755	0.000331415	0.0403566	0.000801157	313	1866	2179	125	2304	0.0403566	0.000331415	0.0138297
555	AKAP12	6.22895	2.88478	0.137715	0.0010469	0.000512206	0.0264862	493	391.5	884.5	1342	2226.5	0.0264862	0.000512206	0.00934845
944	S1PR5	0.28859	2.88813	1.27232	0.000852258	0.099888	0.00473778	454.5	2849	3303.5	404.5	3708	0.099888	0.000852258	0.0351593
935	RIMS2	3.06948	2.89204	0.19564	0.0190797	0.0166371	0.00956563	1730	1316	3046	611	3657	0.0190797	0.00956563	0.0150941
424	SHE	0.730762	2.89362	0.989052	0.00103248	0.00640373	0.00302393	491	915	1406	281	1687	0.00640373	0.00103248	0.00348672
884	B3GNT7	1.61306	2.89526	0.248068	0.0181849	0.0246527	0.00268022	1685	1527.5	3212.5	258	3470.5	0.0246527	0.00268022	0.0151726
1026	CCDC19	1.72948	2.89717	0.935209	0.0015869	0.0139549	0.0499425	563	1251.5	1814.5	2130.5	3945	0.0499425	0.0015869	0.0218281
531	SMTNL1	0.29215	2.90035	1.1626	0.000229215	0.0349457	0.000833916	278	1742	2020	127.5	2147.5	0.0349457	0.000229215	0.012003
799	STMND1	0.563204	2.91393	1.26163	0.00267595	0.0264629	0.0157497	707	1570	2277	886.5	3163.5	0.0264629	0.00267595	0.0149628
282	RGMA	1.33677	2.92634	0.73882	0.000429792	0.00125323	0.00311184	356	522	878	295	1173	0.00311184	0.000429792	0.00159829
961	COL6A3	2.28117	2.92905	0.702274	0.00606688	0.00423163	0.044774	1017	761.5	1778.5	1973	3751.5	0.044774	0.00423163	0.0183575
1018	RP11-398J5.1	0.757228	2.92952	1.16296	0.00643075	0.0392404	0.018819	1040.5	1846	2886.5	1042	3928.5	0.0392404	0.00643075	0.0214967
204	VLDLR	5.1361	2.94114	0.106642	8.5e-05	4.72e-05	0.00728833	199	195	394	489	883	0.00728833	4.72e-05	0.0024735
940	IRX4	3.59065	2.95331	0.800646	0.027323	0.0245156	0.000430601	2077	1522	3599	76.5	3675.5	0.027323	0.000430601	0.0174231
264	TIMP4	1.66802	2.96666	0.699577	0.000153306	0.000349965	0.00862127	239	346	585	538	1123	0.00862127	0.000153306	0.00304151
749	IGF2BP1	0.583676	2.96944	1.20241	0.0019864	0.027123	0.0126204	618	1583	2201	744	2945	0.027123	0.0019864	0.0139099
663	SOCS3	1.41435	2.9702	1.04264	0.00212901	0.00245821	0.0261946	642	634	1276	1327.5	2603.5	0.0261946	0.00212901	0.0102606
399	PDE2A	0.789298	2.97178	1.03965	0.0007694	0.00394473	0.00479213	434	749	1183	406.5	1589.5	0.00479213	0.0007694	0.00316875
1253	SLC15A1	1.21208	2.97462	1.26749	0.00282401	0.00323868	0.093047	712	695	1407	3368.5	4775.5	0.093047	0.00282401	0.0330366
367	SOX21-AS1	1.22097	2.98221	0.760544	0.000731324	0.00168929	0.00639081	427.5	571	998.5	464	1462.5	0.00639081	0.000731324	0.00293714
210	CMPK2	2.9738	2.98347	0.881349	1.37e-05	7.92e-05	0.00910704	106.5	225	331.5	573	904.5	0.00910704	1.37e-05	0.00306662
1271	MAOB	2.49137	2.99727	0.766241	0.00651486	0.0042512	0.0836384	1048	766	1814	3030.5	4844.5	0.0836384	0.0042512	0.0314682
622	SLC6A17	0.357346	3.00163	1.24455	0.000270078	0.0454492	0.00144133	295	1946.5	2241.5	180.5	2422	0.0454492	0.000270078	0.0157202
117	LYPD5	1.0876	3.00255	0.664371	5.94e-05	0.000288836	0.000270216	167	323	490	57.5	547.5	0.000288836	5.94e-05	0.000206157
694	SOX2	1.81277	3.01124	0.363426	0.0115444	0.0113399	0.00259499	1337	1135	2472	256	2728	0.0115444	0.00259499	0.0084931
284	SNX18P7	0.808874	3.01187	0.975509	0.000315759	0.00255	0.00206558	311	645	956	229	1185	0.00255	0.000315759	0.00164378
579	RERG	2.57164	3.01202	0.69512	0.000542794	0.000204281	0.03391	384	284	668	1612.5	2280.5	0.03391	0.000204281	0.0115524
619	NTF3	0.366153	3.01408	1.25505	0.000293753	0.0437088	0.00163072	304.5	1914	2218.5	192.5	2411	0.0437088	0.000293753	0.0152111
161	OAS1	4.94314	3.0167	0.255016	4.48e-05	1.78e-05	0.00467305	148	153	301	395	696	0.00467305	1.78e-05	0.00157854
656	GHRHR	0.813534	3.01943	1.16981	0.00289675	0.0139843	0.00922062	717.5	1253	1970.5	584	2554.5	0.0139843	0.00289675	0.00870056
1189	DTNA	3.13278	3.02588	0.693989	0.0398645	0.0424227	0.00102534	2510.5	1896	4406.5	139.5	4546	0.0424227	0.00102534	0.0277708
290	PSMB8	3.71172	3.03545	0.123791	0.000655717	0.000100624	0.00886604	408	243	651	558	1209	0.00886604	0.000100624	0.00320746
852	TIMP3	2.69617	3.03597	0.370013	0.0114733	0.00448449	0.0239485	1333.5	779	2112.5	1262	3374.5	0.0239485	0.00448449	0.0133021
96	SHISA3	0.793389	3.03816	0.733713	8.38e-06	0.000257877	2.13e-05	97	306	403	12	415	0.000257877	8.38e-06	9.59e-05
218	WNT5B	1.14728	3.04138	0.841564	0.000254686	0.000596315	0.00214107	290	404	694	236	930	0.00214107	0.000254686	0.000997358
506	PLOD2	6.55992	3.04435	0.838194	0.0061587	0.00262553	0.00428289	1021	652	1673	378.5	2051.5	0.0061587	0.00262553	0.00435571
1262	RP11-244H18.1	1.12798	3.04965	1.26326	0.00445972	0.0423206	0.0464587	866.5	1895	2761.5	2032	4793.5	0.0464587	0.00445972	0.0310797
1249	AC005336.5	0.86921	3.05424	1.36323	0.00670316	0.0240622	0.0513245	1060	1511	2571	2184.5	4755.5	0.0513245	0.00670316	0.0273633
373	COL23A1	0.39915	3.05551	1.17565	8.97e-05	0.0138359	0.000152193	204	1248	1452	37.5	1489.5	0.0138359	8.97e-05	0.00469258
221	DPYSL5	2.10023	3.05596	0.441547	0.000413501	0.00034073	0.00280746	338.5	341.5	680	267	947	0.00280746	0.00034073	0.00118723
904	ROR2	0.841073	3.0621	1.20805	0.00499404	0.0207725	0.0222086	925.5	1428	2353.5	1180	3533.5	0.0222086	0.00499404	0.0159917
356	SYT13	1.92044	3.06839	0.498431	0.000878687	0.00105847	0.00664384	467.5	492.5	960	468.5	1428.5	0.00664384	0.000878687	0.00286033
320	PDLIM3	4.91598	3.07076	0.665817	0.00196327	0.00222505	0.000545436	611.5	613	1224.5	100.5	1325	0.00222505	0.000545436	0.00157792
366	SCNN1G	0.870898	3.08596	1.06243	0.000411239	0.00307008	0.00586966	336	678.5	1014.5	447	1461.5	0.00586966	0.000411239	0.00311699
885	C17orf72	0.421823	3.09245	1.40731	0.000848406	0.0770931	0.00764326	450	2514	2964	510.5	3474.5	0.0770931	0.000848406	0.0285282
202	NLRC5	2.37084	3.09496	0.516041	0.000204964	0.000158616	0.00396876	255	262	517	357	874	0.00396876	0.000158616	0.00144411
526	APOBEC3C	1.06469	3.0979	1.19025	0.00175815	0.00320983	0.0150658	581	692.5	1273.5	857.5	2131	0.0150658	0.00175815	0.00667792
719	TNS4	1.51813	3.09909	1.14496	0.00196726	0.00196106	0.033737	614	596	1210	1605.5	2815.5	0.033737	0.00196106	0.0125551
321	DDX60	5.15945	3.10013	0.611311	3.02e-05	1.01e-05	0.0192901	131.5	134.5	266	1064	1330	0.0192901	1.01e-05	0.00644346
860	FAM131B	2.0487	3.11983	1.00631	0.000854182	0.0160463	0.0345226	459	1300	1759	1636.5	3395.5	0.0345226	0.000854182	0.017141
296	SFMBT2	3.98493	3.14847	0.0453844	0.000456894	0.000120681	0.00956563	365	249	614	611	1225	0.00956563	0.000120681	0.00338107
357	IGSF11	0.699147	3.14888	1.12955	0.000253334	0.00517729	0.0034212	289	831	1120	312.5	1432.5	0.00517729	0.000253334	0.00295061
488	INSM1	0.461567	3.15218	1.27284	0.000133159	0.028264	0.0010623	230	1603	1833	145	1978	0.028264	0.000133159	0.00981982
1009	HOXB2	1.45952	3.15438	1.33133	0.00219564	0.00184351	0.0722553	652	585	1237	2674	3911	0.0722553	0.00184351	0.0254315
243	ST6GAL2	1.24414	3.16534	0.94063	0.000209964	0.000422588	0.00585504	262.5	360	622.5	444	1066.5	0.00585504	0.000209964	0.00216253
645	AKT3	4.56634	3.16785	0.0788791	0.0017601	0.000595305	0.0319534	582	403	985	1530	2515	0.0319534	0.000595305	0.0114363
875	ACTN2	2.31914	3.17466	0.362541	0.0134058	0.0116692	0.0147126	1442	1150	2592	837.5	3429.5	0.0147126	0.0116692	0.0132625
162	ABCC8	1.35558	3.17678	0.728993	0.000111829	0.000258412	0.00139086	221.5	307.5	529	174	703	0.00139086	0.000111829	0.000587033
840	KRT12	0.47856	3.17767	1.46726	0.000831072	0.066931	0.008663	446	2357.5	2803.5	544.5	3348	0.066931	0.000831072	0.025475
1092	TIAM1	4.46996	3.18055	0.412459	0.0172398	0.0124028	0.0264862	1636	1183.5	2819.5	1342	4161.5	0.0264862	0.0124028	0.0187096
118	ARHGAP20	1.21868	3.18928	0.760352	4.29e-05	0.000225354	0.000691519	147	289	436	113	549	0.000691519	4.29e-05	0.000319917
634	ETS1	1.63912	3.20459	0.88689	0.00283872	0.00408846	0.0180215	713.5	758.5	1472	1002.5	2474.5	0.0180215	0.00283872	0.00831622
1241	EPHA3	1.18481	3.206	1.46576	0.00589629	0.00878398	0.0725825	1003.5	1027	2030.5	2682	4712.5	0.0725825	0.00589629	0.0290876
6	DDO	2.29834	3.20881	0.100755	8.21e-09	8.98e-08	6.31e-06	14	46.5	60.5	6	66.5	6.31e-06	8.21e-09	2.14e-06
1243	HCP5	1.56817	3.22287	1.49945	0.000892335	0.0228415	0.0742267	471	1484	1955	2765	4720	0.0742267	0.000892335	0.0326535
712	RBP4	0.768366	3.23573	1.42086	0.00200871	0.0184279	0.0137811	623.5	1364	1987.5	806	2793.5	0.0184279	0.00200871	0.0114059
456	RET	4.11191	3.23829	0.0826852	0.00141681	0.00072467	0.0150872	543	430	973	860	1833	0.0150872	0.00072467	0.00574289
107	GIMAP2	2.10732	3.2402	0.51024	8.35e-06	1.32e-05	0.0020836	95	141.5	236.5	233	469.5	0.0020836	8.35e-06	0.000701724
883	CACNA1C	1.75332	3.24866	1.18318	0.0011498	0.00138345	0.0629282	512.5	542.5	1055	2410	3465	0.0629282	0.0011498	0.0218205
618	PRKG1	0.98716	3.25012	1.33476	0.00179816	0.0056987	0.0169076	590.5	868	1458.5	951	2409.5	0.0169076	0.00179816	0.00813482
1431	CT83	0.77405	3.2507	1.52852	0.00907616	0.0813248	0.0345953	1194.5	2593.5	3788	1642.5	5430.5	0.0813248	0.00907616	0.0416654
95	ZCCHC12	0.949948	3.2525	0.864769	1.8e-05	0.00017981	4.39e-05	114.5	276	390.5	21.5	412	0.00017981	1.8e-05	8.06e-05
30	MYBPC1	7.17569	3.25399	0.0383765	2.5e-07	4.77e-09	0.000771299	32	22	54	119	173	0.000771299	4.77e-09	0.000257184
464	DISC1FP1	0.526242	3.263	1.31673	0.000109239	0.0207065	0.00178542	219.5	1426.5	1646	201.5	1847.5	0.0207065	0.000109239	0.00753373
435	TSHZ3	1.70795	3.26821	0.968481	0.00168673	0.00162253	0.00923367	572.5	569	1141.5	588	1729.5	0.00923367	0.00162253	0.00418098
275	FFAR2	1.72488	3.27435	0.877188	0.000196287	0.00034073	0.00885245	251	341.5	592.5	555	1147.5	0.00885245	0.000196287	0.00312982
692	AL109763.2	1.11128	3.27631	1.12199	0.00490092	0.0120257	0.0107133	912.5	1164	2076.5	646	2722.5	0.0120257	0.00490092	0.0092133
632	NFASC	4.07797	3.27975	0.0915021	0.00344892	0.000656463	0.0239602	784	416.5	1200.5	1266.5	2467	0.0239602	0.000656463	0.00935519
471	POTEG	1.00927	3.28402	1.23471	0.00096625	0.00436129	0.0107133	476	769	1245	646	1891	0.0107133	0.00096625	0.00534693
679	POTEH	0.815499	3.30913	1.38788	0.00187558	0.0211738	0.0105299	597	1435	2032	639	2671	0.0211738	0.00187558	0.0111931
1426	C1QTNF3	3.87216	3.31092	2.09824	4.36e-06	0.00354439	0.136672	75	715	790	4621	5411	0.136672	4.36e-06	0.0467403
260	CAPN14	1.02388	3.32324	1.11543	0.000209964	0.00119304	0.00365193	262.5	513	775.5	335.5	1111	0.00365193	0.000209964	0.00168498
738	IFI44	3.67317	3.32548	0.28023	0.00695908	0.00360897	0.0199675	1079	726.5	1805.5	1100	2905.5	0.0199675	0.00360897	0.0101785
915	WT1	0.585077	3.3295	1.51855	0.000852468	0.076595	0.00953338	457	2509	2966	605	3571	0.076595	0.000852468	0.0289936
1079	PGLYRP2	0.84056	3.33773	1.55681	0.0049681	0.044058	0.0242913	920.5	1923.5	2844	1276	4120	0.044058	0.0049681	0.0244392
1155	NAP1L6	0.603834	3.34182	1.54697	0.00148562	0.118931	0.0126659	554	3102	3656	749	4405	0.118931	0.00148562	0.0443608
1167	SEMA6D	1.33528	3.34218	1.33068	0.00346057	0.0344107	0.0444482	788	1725	2513	1966	4479	0.0444482	0.00346057	0.0274398
1188	S100A9	1.27012	3.34438	1.56567	0.00522924	0.00735149	0.0704391	950	967	1917	2628	4545	0.0704391	0.00522924	0.0276733
123	ECEL1	0.568635	3.35155	1.13434	3.21e-06	0.00103356	1.58e-05	67	489.5	556.5	10	566.5	0.00103356	3.21e-06	0.000350849
1117	PTPN5	0.89457	3.36163	1.65413	0.00623921	0.041051	0.0266377	1027.5	1878	2905.5	1348	4253.5	0.041051	0.00623921	0.0246426
1084	TRIM9	1.28905	3.36301	1.62169	0.00107961	0.0397644	0.039726	499	1855	2354	1789	4143	0.0397644	0.00107961	0.0268567
318	TRGV8	0.600227	3.36316	1.3188	5.8e-05	0.00991304	0.000531579	162	1066	1228	95.5	1323.5	0.00991304	5.8e-05	0.00350086
1251	FAR2P4	2.15244	3.3713	1.2625	0.00472124	0.00315686	0.0874633	897.5	686.5	1584	3186	4770	0.0874633	0.00315686	0.0317805
119	DRAXIN	0.588662	3.37685	1.13479	1.96e-06	0.00101898	1.16e-05	60	485	545	7.5	552.5	0.00101898	1.96e-06	0.000344176
798	C14orf132	4.33716	3.37702	0.96201	0.017425	0.0209679	0.00046209	1643.5	1434	3077.5	86	3163.5	0.0209679	0.00046209	0.0129517
222	SCG2	1.54785	3.39395	0.996831	0.000217539	0.000242637	0.00429275	268	300	568	381	949	0.00429275	0.000217539	0.00158431
311	RSAD2	2.95635	3.40451	1.30546	7.16e-06	0.000242573	0.016295	89	299	388	915	1303	0.016295	7.16e-06	0.00551491
300	ICAM1	2.46612	3.40928	0.779481	0.000244293	0.000157687	0.0123235	282.5	261	543.5	722	1265.5	0.0123235	0.000157687	0.00424181
1215	BMP2	2.1527	3.41012	0.951102	0.0157382	0.0118042	0.0434984	1559	1156	2715	1932	4647	0.0434984	0.0118042	0.0236803
42	UBA7	3.83044	3.41107	0.210084	3.9e-06	3.51e-06	0.000208972	70	99	169	47	216	0.000208972	3.51e-06	7.21e-05
644	LAMB3	3.93755	3.41285	0.588645	0.000217539	4.8e-05	0.0465386	268	198.5	466.5	2034	2500.5	0.0465386	4.8e-05	0.0156014
201	APOBEC3D	0.62015	3.41391	1.269	1.8e-05	0.00318397	0.000319167	114.5	690	804.5	59	863.5	0.00318397	1.8e-05	0.0011737
225	MGAT3	1.11297	3.44497	1.14459	0.000111829	0.000667187	0.00365193	221.5	419	640.5	335.5	976	0.00365193	0.000111829	0.00147698
475	AGT	2.05365	3.44829	1.01008	0.000349036	0.00578994	0.0125746	322	875	1197	737.5	1934.5	0.0125746	0.000349036	0.00623786
146	PCP4L1	1.83665	3.4626	0.811486	8.5e-05	0.000153879	0.00153853	199	260	459	188	647	0.00153853	8.5e-05	0.000592467
350	TRGV7	0.670615	3.4653	1.35606	4.9e-05	0.0112907	0.000801157	153	1133	1286	125	1411	0.0112907	4.9e-05	0.00404694
511	AKR1C2	3.1119	3.46686	0.0953379	0.00455842	0.00246247	0.008663	880	635	1515	544.5	2059.5	0.008663	0.00246247	0.00522796
417	TMPRSS4	2.69156	3.47351	0.268332	0.00216763	0.00117822	0.00794183	646	510	1156	515	1671	0.00794183	0.00117822	0.00376256
582	G0S2	1.67892	3.48338	1.10036	0.000936119	0.00764927	0.0148615	474	978.5	1452.5	846	2298.5	0.0148615	0.000936119	0.00781564
209	GIMAP6	0.68138	3.48474	1.31871	2.44e-05	0.00375436	0.000195612	123	738	861	43	904	0.00375436	2.44e-05	0.00132477
125	APOL6	4.8587	3.49207	0.0958023	3.19e-05	1.39e-05	0.00305757	135	147	282	288	570	0.00305757	1.39e-05	0.00103445
240	HSPB8	2.11144	3.50081	0.91509	0.000170675	0.000166489	0.00822602	245	268	513	529	1042	0.00822602	0.000166489	0.00285439
361	ESR1	0.690651	3.50992	1.40007	6.31e-05	0.0109719	0.00120916	174	1119	1293	157.5	1450.5	0.0109719	6.31e-05	0.00408139
233	GPR133	0.70226	3.52299	1.34021	2.44e-05	0.00483613	0.000439685	123	812	935	81	1016	0.00483613	2.44e-05	0.00176672
309	C1S	1.83188	3.5296	1.19346	0.000209964	0.000160885	0.0130846	262.5	266.5	529	768	1297	0.0130846	0.000160885	0.00448516
237	SCN4B	2.16528	3.5304	0.705935	0.000481281	0.000354875	0.00342572	369	348.5	717.5	315.5	1033	0.00342572	0.000354875	0.00142062
186	SYNE3	1.85366	3.54287	1.13124	7.83e-05	5.81e-05	0.00486128	191	202	393	411.5	804.5	0.00486128	5.81e-05	0.00166588
797	CYP4F31P	2.0803	3.54519	1.31896	0.00158411	0.0010313	0.0494367	562	487	1049	2113	3162	0.0494367	0.0010313	0.0173507
680	TRIM43	0.737019	3.54871	1.65324	0.000518283	0.0347958	0.00898031	377.5	1736.5	2114	566	2680	0.0347958	0.000518283	0.0147648
102	CECR2	2.44931	3.56172	0.293319	5.94e-05	3.37e-05	0.00046209	167	179.5	346.5	86	432.5	0.00046209	3.37e-05	0.000185071
166	NPY4R	1.16958	3.56822	1.14321	0.000106861	0.000507267	0.000771299	213	389	602	119	721	0.000771299	0.000106861	0.000461809
67	HKDC1	0.961373	3.5723	1.0245	3.08e-06	6.53e-05	3.29e-05	65.5	210	275.5	18.5	294	6.53e-05	3.08e-06	3.37e-05
1525	TLR4	2.13307	3.60383	1.1489	0.032437	0.0271637	0.0425281	2268	1585	3853	1899	5752	0.0425281	0.0271637	0.0340429
877	IFIT3	2.15421	3.61162	1.82906	5.21e-05	0.0077455	0.0562931	156	985	1141	2295	3436	0.0562931	5.21e-05	0.0213636
87	AC012512.1	1.58582	3.61589	0.66551	3.37e-05	6.4e-05	0.000126212	139	209	348	34	382	0.000126212	3.37e-05	7.46e-05
516	LINC00341	0.777934	3.61596	1.65073	0.000264798	0.0173859	0.00575339	293	1332	1625	441.5	2066.5	0.0173859	0.000264798	0.00780138
668	KCNE4	3.13684	3.63037	0.951388	0.0013622	0.0235447	0.00934774	538	1493	2031	595.5	2626.5	0.0235447	0.0013622	0.0114182
106	GBP3	3.85207	3.63497	0.0238707	5.94e-05	2.44e-05	0.000898099	167	165	332	131.5	463.5	0.000898099	2.44e-05	0.000327314
1202	VDAC2P1	1.29228	3.64135	1.75169	0.00572552	0.0125542	0.0625585	987.5	1201	2188.5	2402.5	4591	0.0625585	0.00572552	0.0269461
34	RASA3	1.97212	3.65583	0.648353	2.94e-07	3.85e-06	0.000218225	33	101	134	52.5	186.5	0.000218225	2.94e-07	7.41e-05
985	PLA2G2A	3.91822	3.66924	0.584628	0.0100967	0.00343069	0.0407408	1275.5	704.5	1980	1838.5	3818.5	0.0407408	0.00343069	0.0180894
781	CHI3L1	0.82418	3.67474	1.74199	0.000712363	0.0455282	0.0119058	421.5	1949	2370.5	706	3076.5	0.0455282	0.000712363	0.0193821
450	SRGN	1.29003	3.67961	1.38679	0.000716759	0.00247003	0.0125746	424.5	636.5	1061	737.5	1798.5	0.0125746	0.000716759	0.0052538
171	GSTA2	1.4514	3.6804	1.18604	7.67e-05	0.000135476	0.00318975	186	257	443	298	741	0.00318975	7.67e-05	0.00113398
1273	FAM135B	1.0295	3.6942	1.74672	0.00236828	0.0947179	0.0291438	664	2756.5	3420.5	1428	4848.5	0.0947179	0.00236828	0.0420767
1233	XAF1	1.67311	3.70097	1.72467	0.00281916	0.0632369	0.0354263	711	2306.5	3017.5	1666	4683.5	0.0632369	0.00281916	0.0338274
1106	GNG2	0.878641	3.70146	1.82722	0.00174148	0.0750277	0.0212162	580	2481	3061	1143	4204	0.0750277	0.00174148	0.0326618
45	GJC1	2.28769	3.70254	0.732046	7.5e-07	2.23e-06	0.000494256	49	88	137	91	228	0.000494256	7.5e-07	0.000165745
1575	ASB11	1.28535	3.70364	1.84112	0.00462459	0.0594387	0.0783803	887	2220	3107	2889	5996	0.0783803	0.00462459	0.0474812
440	PADI2	2.18919	3.70677	1.16433	0.000127966	0.000656463	0.0203513	226.5	416.5	643	1110	1753	0.0203513	0.000127966	0.00704525
203	DNAH2	3.60557	3.70754	0.917793	7.45e-07	8.21e-08	0.0136297	47	40	87	793.5	880.5	0.0136297	8.21e-08	0.00454352
301	LINC00346	0.853211	3.72143	1.49441	5.27e-05	0.00703586	0.0012471	157.5	949	1106.5	161.5	1268	0.00703586	5.27e-05	0.00277854
525	IHH	1.14581	3.74168	1.68528	0.000864966	0.00522266	0.0144999	466	835	1301	822.5	2123.5	0.0144999	0.000864966	0.00686251
56	APOL3	3.17218	3.7561	0.469438	1.4e-06	1.02e-07	0.00132732	57	48.5	105.5	170.5	276	0.00132732	1.02e-07	0.000442942
139	HOXD8	1.15125	3.77846	1.32645	3.85e-05	0.00040935	0.000622591	144	358	502	106.5	608.5	0.000622591	3.85e-05	0.000356802
1277	CTD-2339F6.1	1.70883	3.78018	1.45203	0.00802805	0.0574055	0.0320717	1135	2176.5	3311.5	1539	4850.5	0.0574055	0.00802805	0.0325017
409	AKR1B1	0.770762	3.7805	1.67281	2.3e-05	0.0191813	0.000766166	119	1388	1507	117	1624	0.0191813	2.3e-05	0.00665684
1585	ACP5	1.89878	3.79857	1.80943	0.00219251	0.0101437	0.125864	649.5	1076.5	1726	4300	6026	0.125864	0.00219251	0.0460667
17	APOBEC3F	1.30237	3.80416	0.849631	5.22e-08	6.7e-07	3.11e-05	16	71	87	16.5	103.5	3.11e-05	5.22e-08	1.06e-05
524	GALNT8	1.40342	3.82142	1.51411	0.00086403	0.00224956	0.0186824	464.5	620	1084.5	1024.5	2109	0.0186824	0.00086403	0.00726533
66	TRGV10	1.82629	3.8218	0.909101	3.9e-06	6.82e-06	0.000652474	70	113	183	108.5	291.5	0.000652474	3.9e-06	0.000221064
35	ETV5	4.1364	3.8231	0.368764	7.04e-06	1.08e-06	6.28e-05	84.5	79	163.5	25	188.5	6.28e-05	1.08e-06	2.36e-05
1360	LINC00355	0.946593	3.82484	1.89479	0.00263826	0.109407	0.0299569	700	2989	3689	1462	5151	0.109407	0.00263826	0.047334
1132	HLA-DPA1	1.14636	3.82523	1.90046	0.00179816	0.0523117	0.0343057	590.5	2101	2691.5	1625.5	4317	0.0523117	0.00179816	0.0294719
1387	SAGE1	0.951389	3.83368	1.92573	0.00283872	0.109688	0.0327858	713.5	2991.5	3705	1568	5273	0.109688	0.00283872	0.0484375
181	STC1	4.54982	3.83537	0.53727	1.16e-07	4.19e-09	0.0126072	23.5	21	44.5	741	785.5	0.0126072	4.19e-09	0.00420243
802	ANK2	3.09574	3.85727	1.40486	4.49e-05	5.42e-06	0.080031	149	106	255	2938.5	3193.5	0.080031	5.42e-06	0.0266938
98	CYSLTR1	0.922191	3.86371	1.36036	2.98e-06	0.00034073	2.18e-05	63.5	341.5	405	14	419	0.00034073	2.98e-06	0.000121841
114	IL2RG	1.71126	3.86703	1.13081	5.94e-05	4.8e-05	0.00113969	167	198.5	365.5	149	514.5	0.00113969	4.8e-05	0.000415704
178	HCAR1	3.21084	3.87033	0.308204	4.12e-05	2.94e-05	0.00630256	145	174	319	458	777	0.00630256	2.94e-05	0.00212439
986	TRGC1	6.26621	3.8721	0.316335	0.000227787	9.58e-06	0.0955047	275.5	129	404.5	3417	3821.5	0.0955047	9.58e-06	0.031914
64	RAET1E	1.74535	3.87785	1.02464	4.08e-06	6.18e-06	0.000622591	73.5	108	181.5	106.5	288	0.000622591	4.08e-06	0.00021095
485	H19	1.26163	3.88277	1.78387	0.000976237	0.0044801	0.0114734	478	778	1256	700	1956	0.0114734	0.000976237	0.00564325
184	COLCA1	6.94656	3.89214	0.1597	4.22e-05	7.99e-06	0.00848518	146	119	265	536	801	0.00848518	7.99e-06	0.00284514
742	DNAJC15	1.00943	3.89838	1.90757	0.000731324	0.0329099	0.0137811	427.5	1693.5	2121	806	2927	0.0329099	0.000731324	0.0158074
444	ID3	3.21594	3.89843	0.903475	8.44e-05	1.09e-05	0.029833	195.5	137	332.5	1456.5	1789	0.029833	1.09e-05	0.0099761
625	KLK12	1.60831	3.90401	1.60028	0.00298346	0.00375815	0.0174105	724.5	739	1463.5	976	2439.5	0.0174105	0.00298346	0.00805069
251	KIF1A	5.91084	3.9054	1.10369	0.00200871	0.000698828	0.000130596	623.5	424	1047.5	35	1082.5	0.00200871	0.000130596	0.000946046
16	PCBP3	1.9803	3.91091	0.621608	7.81e-08	9.15e-07	6.13e-06	20.5	75	95.5	5	100.5	6.13e-06	7.81e-08	2.38e-06
391	LINC01018	0.98744	3.92032	1.63446	9.08e-05	0.00967923	0.00315017	205.5	1058.5	1264	297	1561	0.00967923	9.08e-05	0.00430674
767	RP11-762E8.1	1.00859	3.92121	1.92047	0.000674933	0.0312381	0.0169298	411	1660	2071	955.5	3026.5	0.0312381	0.000674933	0.016281
876	AC064834.2	1.42193	3.92261	1.73799	0.00106533	0.0218708	0.0303309	497	1463	1960	1474	3434	0.0303309	0.00106533	0.0177557
559	IL34	0.964991	3.92579	1.84983	0.0001092	0.028809	0.00486128	217	1609.5	1826.5	411.5	2238	0.028809	0.0001092	0.0112598
950	RTP4	0.861489	3.93312	2.10093	0.000164983	0.110779	0.00746261	241	2997	3238	496.5	3734.5	0.110779	0.000164983	0.0394688
246	AC002064.5	1.24871	3.93975	1.47387	0.000135481	0.00126959	0.003475	232	525	757	318.5	1075.5	0.003475	0.000135481	0.00162669
116	STK32A	1.46088	3.94207	1.27432	3.02e-05	7.26e-05	0.00167975	131.5	217	348.5	197	545.5	0.00167975	3.02e-05	0.000594172
342	TMEM200B	1.25544	3.96121	1.49806	0.000262489	0.0029431	0.00527815	292	673	965	429	1394	0.00527815	0.000262489	0.00282791
18	DGKG	0.980571	3.97714	1.14711	4.13e-09	2.51e-06	1.74e-07	13	92	105	2	107	2.51e-06	4.13e-09	8.94e-07
1231	TMEM213	1.76886	3.98587	1.91302	0.00128602	0.00557418	0.0905978	530	858	1388	3292.5	4680.5	0.0905978	0.00128602	0.032486
40	DDX43	1.25222	3.98949	1.15186	6.33e-07	1.32e-05	9.22e-05	44	141.5	185.5	27	212.5	9.22e-05	6.33e-07	3.53e-05
775	NF1P8	1.33771	4.02613	1.87121	0.00211388	0.011494	0.0245104	637.5	1142.5	1780	1277.5	3057.5	0.0245104	0.00211388	0.0127061
1027	SEMA5A	2.83175	4.03738	0.981114	0.0123933	0.0174016	0.0233522	1373	1333.5	2706.5	1243	3949.5	0.0233522	0.0123933	0.0177157
140	HEPH	1.08888	4.05639	1.56797	1.2e-05	0.000880028	0.000349654	100	456.5	556.5	64.5	621	0.000880028	1.2e-05	0.000413878
273	RP11-616M22.7	1.09853	4.06455	1.80834	7.11e-05	0.00317551	0.00301093	176	689	865	279	1144	0.00317551	7.11e-05	0.00208584
1227	CALCA	1.42188	4.07024	2.07113	0.00488776	0.0196797	0.0599168	910	1404	2314	2363	4677	0.0599168	0.00488776	0.0281614
14	PSMB9	2.58205	4.07094	0.76825	7.87e-08	8.39e-08	0.000104353	22	44	66	32	98	0.000104353	7.87e-08	3.48e-05
1463	KLK11	4.07412	4.08284	1.05031	0.00461467	0.00214411	0.115987	884.5	608	1492.5	4044.5	5537	0.115987	0.00214411	0.0409153
76	LDLRAD1	1.09106	4.1067	1.40807	8.91e-07	0.000160175	6.02e-05	52	264	316	24	340	0.000160175	8.91e-07	7.38e-05
248	VIM	5.01562	4.10992	1.07255	1.27e-07	6.37e-10	0.0187302	26	19	45	1030.5	1075.5	0.0187302	6.37e-10	0.00624345
9	PPP4R4	1.89299	4.12181	0.859843	4.1e-08	8.21e-08	3.29e-05	15	40	55	18.5	73.5	3.29e-05	4.1e-08	1.1e-05
913	ID1	3.84659	4.13312	1.02965	0.000440208	4.94e-05	0.0829969	362	200	562	3006.5	3568.5	0.0829969	4.94e-05	0.0278288
188	WISP1	2.2059	4.1464	1.10429	0.000127966	6.14e-05	0.00428289	226.5	207	433.5	378.5	812	0.00428289	6.14e-05	0.00149075
489	PAX3	1.48729	4.1587	1.89125	0.000848406	0.00315686	0.0150029	450	686.5	1136.5	853	1989.5	0.0150029	0.000848406	0.00633606
576	IFIT1	3.29627	4.16579	1.70079	5e-06	9.33e-05	0.0443016	78	234	312	1960.5	2272.5	0.0443016	5e-06	0.0148
164	HFE	2.11729	4.18203	1.27232	4.57e-05	2.2e-05	0.00472444	151	158	309	401	710	0.00472444	2.2e-05	0.0015974
63	CSF2RA	1.14959	4.19154	1.42475	5.31e-07	7.55e-05	9.22e-05	38.5	219	257.5	27	284.5	9.22e-05	5.31e-07	5.61e-05
776	RP6-24A23.3	1.22659	4.20876	1.99987	0.000710523	0.0313141	0.0174105	419	1665.5	2084.5	976	3060.5	0.0313141	0.000710523	0.0164784
157	BDKRB2	1.47437	4.23603	1.52224	3e-05	0.000178179	0.00301514	130	275	405	280	685	0.00301514	3e-05	0.00107445
175	ERVH48-1	3.21146	4.24475	0.998645	4.03e-07	6.47e-08	0.0114042	35	35	70	697	767	0.0114042	6.47e-08	0.00380156
46	GBP1	2.7622	4.25988	0.96365	1.58e-07	1.53e-06	0.000772587	27	82	109	122	231	0.000772587	1.58e-07	0.000258092
55	ANKRD18B	2.27491	4.27039	0.955302	4.97e-06	3.97e-06	0.000531579	76.5	102	178.5	95.5	274	0.000531579	3.97e-06	0.000180173
704	XG	2.58456	4.28342	1.65843	0.000342699	9.53e-05	0.051691	316.5	238	554.5	2199.5	2754	0.051691	9.53e-05	0.0173764
195	CHRD	2.29975	4.28842	1.49813	3.17e-05	6.46e-06	0.00931379	133	111	244	593	837	0.00931379	6.46e-06	0.00311732
412	SLFN12	1.28602	4.2956	1.95242	0.000170675	0.00677169	0.00664384	245	934	1179	468.5	1647.5	0.00677169	0.000170675	0.00452874
173	CACNA1H	3.62354	4.30881	0.707578	3.9e-06	4.96e-07	0.00956563	70	67	137	611	748	0.00956563	4.96e-07	0.00319001
478	NEFH	1.7102	4.31737	1.85306	0.000270078	0.00727936	0.0112837	295	962	1257	681	1938	0.0112837	0.000270078	0.00627773
346	ATP6V0A4	2.63615	4.32132	1.52437	3.54e-05	7.02e-06	0.0213291	141	115	256	1147	1403	0.0213291	7.02e-06	0.00712383
473	FHL1	1.14634	4.33087	2.55242	1.49e-05	0.0243272	0.00298871	108.5	1519	1627.5	277	1904.5	0.0243272	1.49e-05	0.00911026
193	GEM	3.5613	4.33816	0.942053	7.04e-06	4e-07	0.0112837	84.5	65	149.5	681	830.5	0.0112837	4e-07	0.00376373
706	SLFN13	3.64989	4.37115	0.219212	0.00677304	0.00967923	0.0103844	1066	1058.5	2124.5	636	2760.5	0.0103844	0.00677304	0.00894555
252	SERPINA1	3.3661	4.4747	1.15486	1.49e-05	1.05e-06	0.0158025	108.5	78	186.5	896	1082.5	0.0158025	1.05e-06	0.0052728
635	ENPP2	1.74339	4.49349	2.06655	0.00112413	0.00327294	0.0240409	507.5	698	1205.5	1270	2475.5	0.0240409	0.00112413	0.00947931
714	UTS2B	2.06819	4.49453	1.97517	0.000674933	0.00525603	0.0322189	411	838.5	1249.5	1549.5	2799	0.0322189	0.000674933	0.0127166
1172	IFI44L	2.11185	4.49653	2.44328	0.0010469	0.0243065	0.065761	493	1518	2011	2488	4499	0.065761	0.0010469	0.0303715
261	OLFML3	2.91345	4.4989	1.41367	3.35e-05	7.93e-06	0.0150658	138	118	256	857.5	1113.5	0.0150658	7.93e-06	0.00503574
370	CLEC7A	3.16308	4.5301	1.17955	0.000127858	9.85e-06	0.0205617	225	131.5	356.5	1120	1476.5	0.0205617	9.85e-06	0.00689982
226	FBLN2	2.26314	4.55079	1.82861	7.04e-06	0.000334938	0.00886606	84.5	338	422.5	561.5	984	0.00886606	7.04e-06	0.00306935
306	MX1	4.84069	4.56916	1.31565	6.31e-07	1.11e-09	0.0230188	42.5	20	62.5	1221.5	1284	0.0230188	1.11e-09	0.00767316
605	CX3CL1	3.12515	4.58047	1.56098	0.000809032	0.000150551	0.0355004	440	259	699	1671	2370	0.0355004	0.000150551	0.0121533
200	NEFL	1.74783	4.58609	1.74724	9.08e-05	0.000334808	0.003475	207.5	337	544.5	318.5	863	0.003475	9.08e-05	0.00130022
90	RP11-313J2.1	1.51589	4.66316	1.72058	2.51e-06	0.000132056	0.000430601	61	254	315	76.5	391.5	0.000430601	2.51e-06	0.00018839
330	ANO5	1.86527	4.70687	1.94839	0.000239127	0.000698828	0.0107586	279	424	703	654.5	1357.5	0.0107586	0.000239127	0.00389884
323	ZNF560	1.5903	4.71705	1.9619	7.52e-05	0.00369828	0.00491931	185	732	917	418	1335	0.00491931	7.52e-05	0.00289759
80	IFI6	5.76084	4.77249	0.898802	3.02e-09	1.9e-13	0.00365193	9	7	16	335.5	351.5	0.00365193	1.9e-13	0.00121731
72	NPTX2	3.60604	4.79423	0.482425	1.3e-05	7.37e-07	0.00120916	103.5	74	177.5	157.5	335	0.00120916	7.37e-07	0.000407645
11	PPARG	3.05165	4.81512	0.461772	2.47e-07	8.21e-08	2.13e-05	30.5	40	70.5	12	82.5	2.13e-05	8.21e-08	7.22e-06
853	KRT75	2.02747	4.822	2.37199	0.0011498	0.0111326	0.0383873	512.5	1125	1637.5	1738	3375.5	0.0383873	0.0011498	0.0168899
7	HRH1	1.61025	4.84187	1.43573	3.03e-09	1.41e-07	4.62e-06	11	52	63	4	67	4.62e-06	3.03e-09	1.59e-06
293	APOL1	2.94553	4.87331	1.70326	7.52e-06	5.55e-07	0.0191413	93	68	161	1056.5	1217.5	0.0191413	5.55e-07	0.00638313
36	KNDC1	1.68699	4.88383	1.80256	5.13e-07	8.04e-06	0.000119757	36	120	156	33	189	0.000119757	5.13e-07	4.28e-05
372	FAM133A	1.75144	4.90352	2.16382	9.19e-05	0.0029323	0.00936472	209.5	672	881.5	598.5	1480	0.00936472	9.19e-05	0.00412965
220	BEX1	1.81643	5.00042	2.11987	3.51e-05	0.000889167	0.00365193	140	459	599	335.5	934.5	0.00365193	3.51e-05	0.0015254
5	COX7B2	1.73588	5.01104	1.43895	5.2e-10	3.53e-08	1.28e-05	7	32	39	9	48	1.28e-05	5.2e-10	4.28e-06
100	NLRP1	1.82861	5.02781	2.04199	3.08e-06	4.72e-05	0.00124901	65.5	195	260.5	163.5	424	0.00124901	3.08e-06	0.000433083
992	RP11-946L20.2	1.93309	5.06756	2.57963	0.000516068	0.0518525	0.0277096	374	2090.5	2464.5	1371	3835.5	0.0518525	0.000516068	0.0266927
43	RP11-121A8.1	2.11617	5.07154	1.63298	8.91e-07	1.59e-06	0.00046209	52	85	137	86	223	0.00046209	8.91e-07	0.000154856
571	OR51E1	2.19891	5.0789	2.41978	0.000417137	0.00374038	0.0221829	345.5	735.5	1081	1176.5	2257.5	0.0221829	0.000417137	0.00878015
562	DHRS2	4.68017	5.117	1.51354	7.07e-08	3.47e-11	0.0520547	19	12.5	31.5	2208.5	2240	0.0520547	3.47e-11	0.0173516
26	MX2	2.71505	5.1351	1.42436	6.94e-07	7.29e-08	0.000349654	45	36	81	64.5	145.5	0.000349654	7.29e-08	0.000116807
437	EPB41L3	2.6736	5.17242	2.07412	0.000446602	0.000734047	0.016803	363	431	794	943	1737	0.016803	0.000446602	0.00599454
3	COL6A2	3.77937	5.1993	0.2093	2.51e-12	7.53e-14	1.16e-05	2	6	8	7.5	15.5	1.16e-05	7.53e-14	3.86e-06
113	GSTA1	3.50245	5.20698	1.1143	1.22e-07	6e-09	0.00613602	25	24	49	451.5	500.5	0.00613602	6e-09	0.00204538
661	NDUFA4L2	4.99269	5.22421	1.8307	5.31e-07	1.22e-10	0.067105	38.5	14	52.5	2536	2588.5	0.067105	1.22e-10	0.0223685
128	TMEM178A	4.77678	5.25245	1.01618	5.72e-08	3.47e-11	0.00884971	17	12.5	29.5	554	583.5	0.00884971	3.47e-11	0.00294992
430	GP2	5.19841	5.31966	0.897242	0.000171484	1.52e-05	0.0259552	247.5	149	396.5	1317	1713.5	0.0259552	1.52e-05	0.00871396
22	BARX1	2.27124	5.3273	1.5037	7.81e-08	1.7e-07	0.000208972	20.5	56	76.5	47	123.5	0.000208972	7.81e-08	6.97e-05
27	TRGV9	3.93524	5.36704	0.742818	1.35e-10	2.15e-12	0.00102534	5.5	9	14.5	139.5	154	0.00102534	2.15e-12	0.000341782
77	PCGEM1	2.20035	5.5186	2.05439	1.43e-06	2.62e-05	0.000748892	58	166.5	224.5	116	340.5	0.000748892	1.43e-06	0.000258832
99	TRGC2	4.04481	5.57503	1.1334	1.01e-09	5.4e-12	0.00472444	8	10	18	401	419	0.00472444	5.4e-12	0.00157481
299	VWA5B1	2.8625	5.6129	2.35591	0.0001092	0.000276659	0.0119009	217	316	533	705	1238	0.0119009	0.0001092	0.00409557
389	NPY	3.9301	5.85617	1.86183	0.000759214	0.000450027	0.0127441	431.5	370	801.5	752.5	1554	0.0127441	0.000450027	0.00465112
44	CCND2	3.2171	5.90409	1.86154	7.24e-07	2.1e-08	0.00116284	46	29	75	152	227	0.00116284	2.1e-08	0.000387862
4	BMP7	4.50379	6.42083	0.672539	3.28e-11	3.74e-14	4.39e-05	3.5	5	8.5	21.5	30	4.39e-05	3.74e-14	1.46e-05
37	IGFBP3	4.50024	6.69119	1.62051	1.7e-06	8.21e-08	0.000588164	59	40	99	104	203	0.000588164	8.21e-08	0.00019665
1	UBE2L6	4.60661	6.76949	0.580211	3.21e-20	9.96e-21	1.22e-08	1	2	3	1	4	1.22e-08	9.96e-21	4.07e-09
129	OR51E2	3.69926	6.85299	2.68537	7.04e-06	1.35e-05	0.003925	84.5	145	229.5	355.5	585	0.003925	7.04e-06	0.00131517
8	SLFN11	3.54996	6.87149	1.84206	3.03e-09	1.72e-10	0.000192488	11	15	26	42	68	0.000192488	1.72e-10	6.42e-05
388	IFI27	4.96164	7.19508	2.79456	1.29e-06	5.05e-09	0.0302326	56	23	79	1468.5	1547.5	0.0302326	5.05e-09	0.010078
25	GPNMB	5.51026	7.43064	1.66502	3.28e-11	3.27e-17	0.000950136	3.5	3	6.5	134.5	141	0.000950136	3.27e-17	0.000316712
454	IRS4	4.05483	7.6797	3.72445	0.000217539	9.9e-05	0.0259463	268	241.5	509.5	1314	1823.5	0.0259463	9.9e-05	0.00875429
21	KRT20	5.44254	8.68803	2.67838	3.03e-09	8.62e-13	0.000578949	11	8	19	102	121	0.000578949	8.62e-13	0.000192984
257	RP6-24A23.7	3.71545	12.2716	10.6686	5.77e-05	9.66e-21	0.0167664	160	1	161	939	1100	0.0167664	9.66e-21	0.00560803
