# Supplementary material for: Tumor-derived biomarkers predict efficacy of B7H3 antibody-drug conjugate treatment in metastatic prostate cancer models
Source: J Clin Invest. 2023 Nov 15;133(22):e162148. doi: 10.1172/JCI162148 (PMC10645377; doi:10.1172/JCI162148)
Supplement: Supporting data values [file jci-133-162148-s219.xlsx]

## Sheet: Figure 1A
sample	phenotype	FOLH1	CD276	PSCA	TACSTD2	STEAP1	CEACAM5
00-010K6_LIVER	ARpos_NEneg	3.98927	3.8217	7.11958	4.9832	6.62824	-5.53241
00-010M4_LN	ARpos_NEneg	7.94854	3.62817	4.9958	7.65958	7.90702	-5.45722
00-029J8_LN	ARpos_NEneg	8.60042	3.50798	0.306277	2.97787	9.23058	-6.42264
00-029N7_LN	ARpos_NEneg	8.13649	3.69321	1.25524	2.78044	8.28344	-9.44184
00-090B6_LN	ARpos_NEneg	5.52928	4.81761	5.04865	8.12702	7.22825	-4.1767
00-090P3_LN	ARpos_NEneg	4.65023	5.04449	4.38957	6.94306	7.2647	-1.08552
00-090Z8_LN	ARpos_NEneg	5.53437	4.67879	8.29261	6.95669	7.25391	-0.236786
00-140G6_LIVER	ARpos_NEneg	6.04983	3.66368	4.97051	7.00877	6.7395	-3.05237
00-140J9_PERACAVAL_LN	ARpos_NEneg	5.11901	3.24454	4.7459	5.68696	5.78989	-9.44184
00-169F4_LN	ARpos_NEneg	7.20419	3.96974	8.77709	7.5476	7.56997	-0.35683
01-002N1_LN	ARpos_NEneg	7.39577	5.04777	8.18256	8.05406	6.27825	-5.46046
01-002V1_LN	ARpos_NEneg	8.49327	4.64796	5.86812	6.67426	8.53729	-4.32254
01-046G2_LN	ARpos_NEneg	2.32131	3.99682	3.35448	3.78763	3.31913	-9.44184
01-120B1_LN	ARpos_NEneg	7.14908	4.40452	9.96383	5.64286	8.26486	1.84285
01-120C5_LN	ARpos_NEneg	7.27397	3.5544	10.0442	5.90866	8.816	0.540689
02-190G1_LN	ARpos_NEneg	1.37979	4.20993	1.90523	6.87231	6.19505	-6.93574
03-027P3_LIVER	ARpos_NEneg	1.94021	3.01538	6.90846	7.45921	7.04736	-6.51343
03-077B1_LIVER	ARpos_NEneg	5.53644	4.39126	9.19423	6.50682	6.47944	-2.15431
03-139E5_RETROPERITONEAL	ARpos_NEneg	9.91017	5.17312	4.66293	7.97405	7.32987	-9.44184
03-139M5_RETROPERITONEAL	ARpos_NEneg	9.26675	4.67065	4.05985	7.52857	6.80054	-9.44184
03-163S5_LIVER	ARlow_NEneg	-0.127553	4.47119	2.27952	1.54092	2.3054	-2.40714
03-192C3_LN	ARneg_NEpos	0.020331	3.37435	-2.63579	1.47985	0.459237	0.7609
04-050P1_LN	ARpos_NEneg	7.89295	3.54276	-0.853658	6.11037	5.60902	-6.14993
04-050S1_LN	ARpos_NEneg	7.45207	3.29031	0.0384586	6.92316	5.95517	-9.44184
04-108K5_BRAIN	ARpos_NEpos	2.06972	3.64969	2.86543	4.81373	4.9289	-3.00471
05-011D5_LN	ARpos_NEneg	6.7063	5.22028	-1.59766	5.94145	7.28722	-4.45557
05-011G2_LUNG	ARpos_NEneg	7.42968	5.80564	-2.02636	6.18625	8.2122	-4.12871
05-144E6_LIVER	ARneg_NEpos	-0.831791	3.48244	-1.12088	-1.96746	0.227803	7.31475
05-144V3_ADRENAL	ARneg_NEpos	1.26172	3.59248	-0.343567	-2.0412	0.456049	7.80996
05-148E2_LIVER	ARpos_NEneg	4.3861	3.65141	3.05615	7.42439	6.33926	-9.44184
05-165K1_LUNG	ARpos_NEneg	5.93071	4.65346	8.70463	6.6636	5.16161	-4.95315
05-165O1_ADRENAL	ARpos_NEneg	6.4713	4.73244	8.6926	6.35976	6.51884	-2.88449
05-214E2_LN	ARpos_NEneg	1.74762	4.07294	0.677392	2.65738	8.43763	-2.24495
05-217F4_LN	ARpos_NEneg	7.08273	3.80103	9.11524	7.71561	6.82399	-6.45638
05-217I3_LN	ARpos_NEneg	6.97504	4.00691	7.18333	8.2051	6.63028	-4.00344
06-127G3_LN	ARpos_NEneg	6.15095	4.24171	4.85662	7.40576	8.14596	-3.90965
06-131TT1_BONE	ARpos_NEpos	6.68818	4.12581	4.18718	7.36927	6.37643	5.26916
06-134H3_LN	ARpos_NEneg	5.59777	5.81125	3.71327	5.18125	5.214	-1.25716
06-134M5_LN	ARpos_NEneg	3.8163	6.83911	2.03249	7.17368	5.763	-1.39145
07-042K2_LN	ARpos_NEpos	8.42212	5.36859	1.57398	5.05911	8.06398	-3.69888
07-042L3_ADRENAL	ARpos_NEpos	4.73783	4.93163	1.96595	6.13016	7.93241	0.337476
08-016F3_MEDIASTINUM	ARneg_NEpos	1.67163	4.76843	-2.58688	4.57917	1.1557	2.87948
08-016G3_LN	ARneg_NEpos	0.753996	4.72423	-2.4657	2.39703	1.44599	3.61297
08-020I2_DIAPHRAM	ARpos_NEneg	8.45906	5.06313	6.33983	6.77061	8.95025	-5.8481
08-020T1_LN	ARpos_NEneg	8.86423	4.38751	5.84756	6.71671	8.56955	-5.27616
08-093H3_LN	ARpos_NEneg	6.516	4.89278	7.80309	7.23896	6.58863	1.1354
10-013K4_DIAPHRAM	ARpos_NEneg	8.07382	4.54599	2.8297	8.39431	8.61592	-2.25876
10-013L2_LN	ARpos_NEneg	9.04007	4.15876	3.3518	7.67617	8.27883	-0.529242
10-039G1_LN	ARpos_NEneg	1.25771	5.8694	1.83721	7.79134	5.81698	-0.222916
10-056J1_LN	ARpos_NEpos	7.68932	4.77948	1.94858	2.30295	6.95107	-4.62886
10-056K1_LIVER	ARpos_NEpos	8.37248	4.67939	3.03365	4.22941	8.19234	-1.29702
11-028G3_ADRENAL	ARneg_NElow	0.31931	4.91748	5.41311	9.08697	2.32922	-6.38433
11-028H1_LIVER	ARneg_NEneg	-0.619507	5.60672	6.16631	10.225	2.67288	-3.00596
11-028L3_LUNG	ARneg_NEneg	0.330741	5.00719	4.07936	9.75702	3.93111	-5.64354
12-005H6_LIVER	ARpos_NEneg	2.03116	3.61478	3.03245	6.29117	5.14924	-3.04227
12-005I5_LIVER	ARpos_NEneg	4.41517	3.40281	4.59795	6.01	5.05465	-5.7626
12-005K3_HILAR_LUNG_LN	ARpos_NEneg	0.073736	3.81319	5.07796	8.28293	4.48038	-4.3997
12-011I8_LN	ARpos_NEpos	6.68211	5.23604	1.53847	3.6883	4.28688	-0.0993276
12-011J3_BLADDER	ARpos_NEneg	7.95946	4.81948	3.97572	3.20885	6.76955	-0.683678
12-021FF6_BONE	ARneg_NEneg	-0.823058	2.45749	-2.31594	3.33906	1.85613	-2.4034
12-021H6_LIVER	ARneg_NEneg	-0.107908	3.55628	-1.95534	5.52144	2.91313	-2.94012
12-021I1_LUNG	ARneg_NEneg	-0.201019	3.08278	0.446801	6.94532	2.93344	2.33716
12-021J3_PLEURAL	ARneg_NElow	-0.0796336	3.5387	-0.215802	5.37005	3.3369	0.0348272
13-012L2_LIVER	ARpos_NEneg	3.78441	4.05213	4.15027	3.33625	7.27765	-5.37532
13-012M3_LUNG	ARpos_NEneg	5.63862	4.04202	4.60968	5.12708	7.77092	-3.74101
13-042M3_LN	ARpos_NEpos	7.96741	3.83537	-0.0274436	7.39888	6.92199	-4.01229
13-042O2_Liver	ARpos_NEneg	3.72658	4.17203	-1.42603	6.83722	4.3325	0.27171
13-084H5_LIVER	ARneg_NEpos	1.17218	4.44835	0.613718	1.61889	1.54097	2.24249
13-099H7_LIVER	ARneg_NEneg	1.60116	4.11337	3.62984	8.01745	4.24193	7.4428
13-099J2_LUNG	ARlow_NEneg	5.96918	3.65111	0.63211	3.82055	5.63884	-0.417644
13-101H1_LN	ARpos_NEneg	7.48748	4.87856	3.36252	6.11302	7.60298	-9.44184
13-101K3_LN	ARpos_NEneg	7.82028	4.55034	3.40918	5.86487	7.73012	-3.50968
13-104AA2_BONE	ARpos_NEneg	8.16488	4.43807	3.85891	6.75237	7.13213	-9.44184
13-104I3_LN	ARpos_NEneg	7.83114	3.3294	-0.378703	7.18609	9.39683	-9.44184
13-104K7_LN	ARpos_NEneg	8.77613	2.69597	0.667706	7.30964	9.12266	-9.44184
13-117H7_LIVER	ARneg_NEneg	2.20618	4.19792	6.35888	7.32185	6.03449	4.43974
13-122H1_PELVIC_MASS	ARpos_NEneg	7.55983	3.03951	4.12195	7.63786	6.35465	-4.3609
14-031H2_LIVER	ARpos_NEneg	6.30024	3.42883	3.71376	7.81569	5.60856	-4.3373
14-031L2_PLEURAL	ARpos_NEneg	7.21766	3.73817	3.80108	7.35224	7.8106	-4.89777
14-039E3_LUNG	ARlow_NEneg	4.57649	3.57081	3.19614	8.15261	5.70473	6.74106
14-039K4_LIVER	ARlow_NEneg	4.83575	3.32836	3.72688	8.08591	5.08561	4.52615
14-043CC3_BONE	ARpos_NEneg	6.74835	4.68705	5.22621	7.7797	5.7267	-6.20844
14-043H6_LIVER	ARpos_NEneg	5.02728	2.42365	4.41694	7.39303	5.84272	-9.44184
14-053AA3_BONE	ARpos_NEneg	2.89803	3.12713	11.5198	5.7976	5.48125	-5.29586
14-053FF3_BONE	ARpos_NEneg	3.9088	2.89123	11.9423	6.19961	5.74417	-4.2983
14-053H3_LIVER	ARpos_NEneg	2.9527	3.23467	11.0787	6.14426	6.18521	-3.49746
14-053K7_LN	ARpos_NEneg	4.01951	2.87002	11.5224	6.2385	5.96134	-6.24927
14-053O7_LN	ARpos_NEneg	3.38412	2.89212	11.9482	6.48139	6.38177	-4.853
14-077N15_LIVER	ARpos_NEneg	7.11467	3.29463	8.04193	7.20212	6.51083	-3.36156
14-091E1_LUNG	ARpos_NEneg	2.94802	4.47252	9.48112	7.27528	6.61781	0.462068
14-096J1_LEFT_POSTERIOR	ARpos_NEpos	6.76269	4.60369	7.02193	4.63694	4.96935	-0.0541139
14-105J1_LIVER	ARpos_NEneg	5.38015	3.56848	4.74762	5.32607	5.44058	-4.54842
15-003H1_LIVER	ARpos_NEneg	4.47851	4.18057	4.24489	6.79742	5.54374	-1.35148
15-010H1_LIVER	ARneg_NEpos	-1.14965	2.99695	-3.59229	1.40039	2.94162	6.73725
15-010K4_LN	ARpos_NEneg	4.16935	4.93733	3.92237	7.24761	3.67416	4.50636
15-023AA1_BONE	ARpos_NEneg	-0.773662	4.70014	6.2336	6.7175	4.43755	-9.44184
15-023K2_SPLEEN	ARpos_NEneg	0.265057	3.89178	7.42066	6.90185	4.14103	-6.20055
15-023L2_LN	ARpos_NEneg	-1.24668	3.86545	7.10091	7.22945	5.97806	-4.18398
15-023M1_LUNG	ARpos_NEneg	-0.739088	4.15811	5.32601	6.7436	4.97572	-3.49738
15-069K1_LIVER	ARpos_NEneg	7.70753	5.12359	9.9742	7.00591	7.37262	-0.664741
15-069M2_PERIOAORTIC_LN	ARpos_NEpos	4.93122	3.29683	10.5853	5.42521	4.64465	-0.365507
15-069P5_LN	ARpos_NEneg	7.42456	4.73892	10.1208	7.38753	7.90469	-0.709046
15-090H1_LIVER	ARpos_NEneg	3.44473	4.4445	4.53826	6.7881	7.30378	-4.15902
15-090KK1_BONE	ARpos_NEneg	2.68027	4.56832	3.99368	7.0039	8.46075	-6.27804
15-096FF1_BONE	ARpos_NEneg	6.66931	5.13458	0.133461	5.15133	5.82344	-4.42453
15-096L2_PERIAORTIC	ARpos_NEpos	8.83512	4.11625	-0.262793	8.31977	6.98393	-4.8173
15-096M1_PERIAORTIC_DIAPHRAGM	ARpos_NEpos	9.0004	4.12657	0.375728	8.63493	7.01544	-4.47231
16-052H1_LIVER	ARlow_NEneg	4.90826	3.4045	3.12368	5.83226	4.50516	0.625197
16-052K1_LN	ARlow_NEneg	6.6292	4.696	3.77321	7.20721	4.92755	2.68956
16-071H10_LIVER	ARneg_NEpos	1.0725	3.5306	-0.639637	2.38853	0.337524	6.81703
16-071I2_LUNG	ARneg_NEpos	1.48716	3.25496	1.11598	1.68695	-0.968285	5.43688
16-080L2_LIVER	ARneg_NEpos	-0.904801	3.84578	-4.391	4.77592	1.26808	4.14655
16-101J6_LIVER	ARpos_NEneg	7.19216	3.76046	4.0492	6.10627	7.05516	-9.44184
16-101N2_PARIETAL_DIAPHRAGM	ARpos_NEneg	7.33342	3.49246	3.11525	5.94471	6.42199	-9.44184
17-001I2_PELVIC_MASS	ARneg_NEpos	-0.428088	2.51835	-2.95012	4.99577	-1.96507	9.80917
17-007H1_LIVER	ARpos_NEneg	-0.99057	5.22508	3.11452	6.44769	2.31732	2.30572
17-017H8_LIVER	ARneg_NEpos	0.350748	3.62442	-2.06002	2.79303	0.657658	1.49609
17-017I1_LIVER	ARneg_NEpos	-0.0138514	3.74635	-8.45706	2.64346	0.523103	2.44454
17-017K1_LIVER	ARneg_NEpos	0.343144	3.48226	0.170593	2.34421	1.22161	1.10912
17-017N1_LUNG	ARneg_NEpos	0.582325	3.42529	1.86741	2.03039	0.452652	1.52298
17-017O4_LN	ARneg_NEpos	2.13104	4.30553	-3.60747	2.53797	2.119	1.87571
17-022K1_LIVER	ARpos_NEneg	1.54454	5.1706	8.28124	7.58167	4.85749	-1.541
17-033H7_TAIL_OF_PANCREAS	ARpos_NEneg	5.89843	4.51656	2.62661	0.654466	7.25239	-9.44184
17-033J1_PANCREAS	ARpos_NEpos	4.28011	3.6973	5.19953	-0.695141	7.08675	-6.18186
17-036H10_LIVER	ARpos_NEneg	7.71755	2.98707	8.33339	7.49663	7.3124	-3.74494
17-036L3_LN	ARpos_NEneg	7.32138	3.74063	7.88195	7.02149	7.34533	-3.44893
17-036N6_LN	ARpos_NEneg	8.14856	3.21563	5.76075	6.99491	8.09675	-3.63686
17-042H2_BONE	ARpos_NEneg	7.18348	5.8138	-3.39207	2.9823	6.6409	-9.44184
17-043I1_LN	ARlow_NEneg	0.644195	3.26684	3.43157	6.65305	6.1425	-4.75992
17-043J1_PERIRECTAL_OMENTAL	ARlow_NEneg	0.969493	3.00962	3.98709	6.44142	6.05183	-6.5535
17-043K1_PELVIC_PERITONEAL	ARlow_NEneg	0.136029	2.93999	3.58059	6.38614	6.2311	-5.47885
17-057J2_LIVER	ARpos_NEneg	6.24536	5.33591	6.2946	6.88323	6.64336	-3.37533
17-072E4_LUNG	ARpos_NEneg	5.94765	3.48769	2.90756	7.5126	7.55281	-1.48135
17-072I2_SPLEEN	ARpos_NEneg	3.60164	3.72587	2.11131	5.83325	5.04425	-4.43374
17-072K1_PERIHEPATIC	ARpos_NEneg	5.93656	4.3115	2.79265	7.27406	6.34103	-4.01673
17-081K3_LN	ARpos_NEneg	2.78634	4.13775	10.0573	7.13715	4.19526	-4.43023
17-081L7_LUNG	ARpos_NEneg	6.35696	4.93768	11.1834	7.88219	3.70016	-5.96948
17-081P8_PERIESOPHAGEAL	ARpos_NEneg	6.06424	5.00907	11.6603	7.51863	2.75493	-9.44184
17-085I8_ABDOMINAL_FAT	ARpos_NEneg	7.07046	5.58381	3.78909	7.39384	7.94732	-0.0991296
17-085J6_ABD_WALL_PERITONEUM	ARpos_NEneg	6.95043	5.69356	1.80205	7.00857	8.31162	-3.71107
17-085O1_PERICABLE_LN	ARpos_NEneg	6.47659	5.47841	4.99483	8.23386	8.06268	-3.67213
17-097K3_LIVER	ARpos_NEneg	5.37802	5.51845	0.917834	5.26429	7.07479	-5.95655
17-108H2_CHEST_WALL_MASS	ARpos_NEneg	7.39879	3.67806	4.61949	4.88345	6.41441	-5.95049
17-108K4_LIVER	ARpos_NEneg	6.57974	3.16909	5.46062	4.11499	5.76641	-9.44184
17-113O4_PELVIC_LN	ARlow_NEneg	0.157757	4.87897	4.87528	4.87562	5.42235	-9.44184
17-113Q1_LUNG_PLEURAL	ARlow_NEneg	-0.647058	3.85335	3.80815	3.71334	5.18415	-2.8062
18-002J1_LIVER	ARneg_NEneg	-1.55279	6.60139	2.39019	6.43465	1.96116	-2.60946
18-011I3_LIVER	ARpos_NEneg	-0.882143	3.98311	2.39872	5.9451	2.9328	0.564802
18-030H4_LIVER	ARpos_NEneg	5.13943	4.90552	1.04343	4.95377	7.35738	-9.44184
18-030N3_LN	ARpos_NEneg	6.5871	4.71591	-0.206286	6.84584	6.93817	-5.92218
18-030P4_RETROPERITONEAL	ARpos_NEneg	7.24196	4.84663	0.324743	7.02474	6.91048	-5.92386
18-039G3_ADRENAL	ARneg_NEpos	-1.90353	5.02652	-4.93469	-1.10338	1.51927	3.14908
18-039I2_LIVER	ARneg_NEpos	-2.86498	3.96453	-4.74767	0.586192	0.0882567	4.65771
18-050K4_BLADDER_WALL	ARpos_NEneg	8.20194	4.1545	2.82138	2.46475	6.59717	-9.44184
18-059H1_LIVER	ARneg_NEneg	2.67114	1.5435	-0.714271	1.80374	3.1451	-6.97297
18-059L1_LN	ARpos_NEneg	5.813	4.65003	4.77916	4.48143	5.88575	-6.15917
18-059M4_LN	ARpos_NEneg	5.78018	4.85937	5.07466	3.64219	5.88295	-9.44184
18-078I2_LUNG	ARneg_NEneg	4.35437	6.65091	6.19902	6.96137	2.7846	0.563378
18-078L3_LIVER	ARneg_NEneg	0.245966	6.29463	7.13039	6.86839	3.59158	-4.06164
18-082J2_LN	ARpos_NEneg	7.18756	4.82523	4.38955	7.01847	7.27865	-1.05056
18-082M2_LIVER	ARpos_NEneg	7.43428	4.4667	0.688308	6.76917	6.66959	-0.774125
18-112H2_LIVER	ARpos_NEneg	6.13708	3.07155	6.86724	6.10531	6.94642	-4.90577
18-115H1_LN	ARpos_NEneg	0.795333	4.70426	8.07474	5.89218	5.59658	-2.54802
18-123G3_ADRENAL	ARpos_NEpos	-0.51706	4.73485	3.17844	2.98651	6.89202	-5.76606
18-123I7_LIVER	ARpos_NEpos	-0.290516	4.2275	4.07012	4.44007	7.42975	-6.03634
18-123K3_LIVER	ARpos_NEpos	-1.65888	4.90676	3.42267	3.32707	7.93675	-4.33009
19-026H3_LIVER	ARpos_NEneg	5.63793	5.11656	4.95862	6.72658	4.49238	-2.47686
19-026M2_ADRENAL	ARpos_NEneg	8.57549	5.89827	6.89107	7.24148	6.51567	-2.2148
19-028H2_LIVER	ARpos_NEneg	6.99856	3.64452	6.63742	7.99289	6.5729	3.87644
19-028I2_LIVER	ARpos_NEneg	0.887587	3.74933	5.09428	4.47961	6.54405	-9.44184
19-029K2_PARIAORTIC	ARpos_NEneg	6.58735	4.47187	3.22004	8.82732	7.45458	2.47643
19-029M1_ANTERIOR_SPINAL	ARpos_NEneg	6.12289	4.85151	3.4417	9.1928	7.31075	2.15201
19-045H2_LIVER_R_LOWER	ARneg_NEpos	-1.35643	4.10946	-1.72742	0.376543	0.774948	-2.89097
19-045J2_LIVER_L_UPPER	ARneg_NEpos	-1.13745	3.37541	-1.68354	-1.29991	-0.149721	-2.23878
19-045M7_R_PELVIC_LN	ARneg_NElow	0.855416	5.18784	-0.369416	0.944003	1.28422	-2.56954
19-048H2_LIVER_L_LOWER	ARpos_NEneg	0.0759623	3.68661	5.37786	5.73874	5.17196	-2.30238
19-048I1_PERIAORTIC_LN	ARneg_NElow	0.956601	4.43245	-1.4355	5.7267	-1.24414	5.94727
19-050I1_RETROPERITONEAL_LN	ARpos_NEneg	0.732156	4.02235	4.46179	5.48685	5.97779	-2.77104
19-074I1_BLADDER	ARpos_NEneg	5.65457	4.35141	1.41928	4.98109	5.57218	-0.818629
20-008J1_PERIAORTIC_LN	ARpos_NEpos	3.80409	3.71514	6.58455	3.95901	4.67813	-1.79258
20-008L1_RETROP_LN	ARpos_NEpos	4.19549	3.96168	6.56087	4.81404	4.02124	-0.505029
20-013_SKIN_MET2	ARneg_NEneg	4.02892	4.98126	2.50215	7.47894	4.24467	2.66699
20-013_SKIN_MET3	ARneg_NEneg	5.04317	6.1521	1.4787	7.43235	5.14546	0.332131
20-014H1_ADC	ARneg_NElow	0.859379	4.80462	-1.39109	6.3993	2.88813	-3.19759
20-014H1_NE	ARneg_NElow	0.959923	4.66531	-3.07664	4.23738	2.18623	-4.84303

## Sheet: Figure 1B
sample	phenotype	FOLH1	CD276
00-010K6_LIVER	ARpos_NEneg	3.98927	3.8217
00-010M4_LN	ARpos_NEneg	7.94854	3.62817
00-029J8_LN	ARpos_NEneg	8.60042	3.50798
00-029N7_LN	ARpos_NEneg	8.13649	3.69321
00-090B6_LN	ARpos_NEneg	5.52928	4.81761
00-090P3_LN	ARpos_NEneg	4.65023	5.04449
00-090Z8_LN	ARpos_NEneg	5.53437	4.67879
00-140G6_LIVER	ARpos_NEneg	6.04983	3.66368
00-140J9_PERACAVAL_LN	ARpos_NEneg	5.11901	3.24454
00-169F4_LN	ARpos_NEneg	7.20419	3.96974
01-002N1_LN	ARpos_NEneg	7.39577	5.04777
01-002V1_LN	ARpos_NEneg	8.49327	4.64796
01-046G2_LN	ARpos_NEneg	2.32131	3.99682
01-120B1_LN	ARpos_NEneg	7.14908	4.40452
01-120C5_LN	ARpos_NEneg	7.27397	3.5544
02-190G1_LN	ARpos_NEneg	1.37979	4.20993
03-027P3_LIVER	ARpos_NEneg	1.94021	3.01538
03-077B1_LIVER	ARpos_NEneg	5.53644	4.39126
03-139E5_RETROPERITONEAL	ARpos_NEneg	9.91017	5.17312
03-139M5_RETROPERITONEAL	ARpos_NEneg	9.26675	4.67065
03-163S5_LIVER	ARlow_NEneg	-0.127553	4.47119
03-192C3_LN	ARneg_NEpos	0.020331	3.37435
04-050P1_LN	ARpos_NEneg	7.89295	3.54276
04-050S1_LN	ARpos_NEneg	7.45207	3.29031
04-108K5_BRAIN	ARpos_NEpos	2.06972	3.64969
05-011D5_LN	ARpos_NEneg	6.7063	5.22028
05-011G2_LUNG	ARpos_NEneg	7.42968	5.80564
05-144E6_LIVER	ARneg_NEpos	-0.831791	3.48244
05-144V3_ADRENAL	ARneg_NEpos	1.26172	3.59248
05-148E2_LIVER	ARpos_NEneg	4.3861	3.65141
05-165K1_LUNG	ARpos_NEneg	5.93071	4.65346
05-165O1_ADRENAL	ARpos_NEneg	6.4713	4.73244
05-214E2_LN	ARpos_NEneg	1.74762	4.07294
05-217F4_LN	ARpos_NEneg	7.08273	3.80103
05-217I3_LN	ARpos_NEneg	6.97504	4.00691
06-127G3_LN	ARpos_NEneg	6.15095	4.24171
06-131TT1_BONE	ARpos_NEpos	6.68818	4.12581
06-134H3_LN	ARpos_NEneg	5.59777	5.81125
06-134M5_LN	ARpos_NEneg	3.8163	6.83911
07-042K2_LN	ARpos_NEpos	8.42212	5.36859
07-042L3_ADRENAL	ARpos_NEpos	4.73783	4.93163
08-016F3_MEDIASTINUM	ARneg_NEpos	1.67163	4.76843
08-016G3_LN	ARneg_NEpos	0.753996	4.72423
08-020I2_DIAPHRAM	ARpos_NEneg	8.45906	5.06313
08-020T1_LN	ARpos_NEneg	8.86423	4.38751
08-093H3_LN	ARpos_NEneg	6.516	4.89278
10-013K4_DIAPHRAM	ARpos_NEneg	8.07382	4.54599
10-013L2_LN	ARpos_NEneg	9.04007	4.15876
10-039G1_LN	ARpos_NEneg	1.25771	5.8694
10-056J1_LN	ARpos_NEpos	7.68932	4.77948
10-056K1_LIVER	ARpos_NEpos	8.37248	4.67939
11-028G3_ADRENAL	ARneg_NElow	0.31931	4.91748
11-028H1_LIVER	ARneg_NEneg	-0.619507	5.60672
11-028L3_LUNG	ARneg_NEneg	0.330741	5.00719
12-005H6_LIVER	ARpos_NEneg	2.03116	3.61478
12-005I5_LIVER	ARpos_NEneg	4.41517	3.40281
12-005K3_HILAR_LUNG_LN	ARpos_NEneg	0.073736	3.81319
12-011I8_LN	ARpos_NEpos	6.68211	5.23604
12-011J3_BLADDER	ARpos_NEneg	7.95946	4.81948
12-021FF6_BONE	ARneg_NEneg	-0.823058	2.45749
12-021H6_LIVER	ARneg_NEneg	-0.107908	3.55628
12-021I1_LUNG	ARneg_NEneg	-0.201019	3.08278
12-021J3_PLEURAL	ARneg_NElow	-0.0796336	3.5387
13-012L2_LIVER	ARpos_NEneg	3.78441	4.05213
13-012M3_LUNG	ARpos_NEneg	5.63862	4.04202
13-042M3_LN	ARpos_NEpos	7.96741	3.83537
13-042O2_Liver	ARpos_NEneg	3.72658	4.17203
13-084H5_LIVER	ARneg_NEpos	1.17218	4.44835
13-099H7_LIVER	ARneg_NEneg	1.60116	4.11337
13-099J2_LUNG	ARlow_NEneg	5.96918	3.65111
13-101H1_LN	ARpos_NEneg	7.48748	4.87856
13-101K3_LN	ARpos_NEneg	7.82028	4.55034
13-104AA2_BONE	ARpos_NEneg	8.16488	4.43807
13-104I3_LN	ARpos_NEneg	7.83114	3.3294
13-104K7_LN	ARpos_NEneg	8.77613	2.69597
13-117H7_LIVER	ARneg_NEneg	2.20618	4.19792
13-122H1_PELVIC_MASS	ARpos_NEneg	7.55983	3.03951
14-031H2_LIVER	ARpos_NEneg	6.30024	3.42883
14-031L2_PLEURAL	ARpos_NEneg	7.21766	3.73817
14-039E3_LUNG	ARlow_NEneg	4.57649	3.57081
14-039K4_LIVER	ARlow_NEneg	4.83575	3.32836
14-043CC3_BONE	ARpos_NEneg	6.74835	4.68705
14-043H6_LIVER	ARpos_NEneg	5.02728	2.42365
14-053AA3_BONE	ARpos_NEneg	2.89803	3.12713
14-053FF3_BONE	ARpos_NEneg	3.9088	2.89123
14-053H3_LIVER	ARpos_NEneg	2.9527	3.23467
14-053K7_LN	ARpos_NEneg	4.01951	2.87002
14-053O7_LN	ARpos_NEneg	3.38412	2.89212
14-077N15_LIVER	ARpos_NEneg	7.11467	3.29463
14-091E1_LUNG	ARpos_NEneg	2.94802	4.47252
14-096J1_LEFT_POSTERIOR	ARpos_NEpos	6.76269	4.60369
14-105J1_LIVER	ARpos_NEneg	5.38015	3.56848
15-003H1_LIVER	ARpos_NEneg	4.47851	4.18057
15-010H1_LIVER	ARneg_NEpos	-1.14965	2.99695
15-010K4_LN	ARpos_NEneg	4.16935	4.93733
15-023AA1_BONE	ARpos_NEneg	-0.773662	4.70014
15-023K2_SPLEEN	ARpos_NEneg	0.265057	3.89178
15-023L2_LN	ARpos_NEneg	-1.24668	3.86545
15-023M1_LUNG	ARpos_NEneg	-0.739088	4.15811
15-069K1_LIVER	ARpos_NEneg	7.70753	5.12359
15-069M2_PERIOAORTIC_LN	ARpos_NEpos	4.93122	3.29683
15-069P5_LN	ARpos_NEneg	7.42456	4.73892
15-090H1_LIVER	ARpos_NEneg	3.44473	4.4445
15-090KK1_BONE	ARpos_NEneg	2.68027	4.56832
15-096FF1_BONE	ARpos_NEneg	6.66931	5.13458
15-096L2_PERIAORTIC	ARpos_NEpos	8.83512	4.11625
15-096M1_PERIAORTIC_DIAPHRAGM	ARpos_NEpos	9.0004	4.12657
16-052H1_LIVER	ARlow_NEneg	4.90826	3.4045
16-052K1_LN	ARlow_NEneg	6.6292	4.696
16-071H10_LIVER	ARneg_NEpos	1.0725	3.5306
16-071I2_LUNG	ARneg_NEpos	1.48716	3.25496
16-080L2_LIVER	ARneg_NEpos	-0.904801	3.84578
16-101J6_LIVER	ARpos_NEneg	7.19216	3.76046
16-101N2_PARIETAL_DIAPHRAGM	ARpos_NEneg	7.33342	3.49246
17-001I2_PELVIC_MASS	ARneg_NEpos	-0.428088	2.51835
17-007H1_LIVER	ARpos_NEneg	-0.99057	5.22508
17-017H8_LIVER	ARneg_NEpos	0.350748	3.62442
17-017I1_LIVER	ARneg_NEpos	-0.0138514	3.74635
17-017K1_LIVER	ARneg_NEpos	0.343144	3.48226
17-017N1_LUNG	ARneg_NEpos	0.582325	3.42529
17-017O4_LN	ARneg_NEpos	2.13104	4.30553
17-022K1_LIVER	ARpos_NEneg	1.54454	5.1706
17-033H7_TAIL_OF_PANCREAS	ARpos_NEneg	5.89843	4.51656
17-033J1_PANCREAS	ARpos_NEpos	4.28011	3.6973
17-036H10_LIVER	ARpos_NEneg	7.71755	2.98707
17-036L3_LN	ARpos_NEneg	7.32138	3.74063
17-036N6_LN	ARpos_NEneg	8.14856	3.21563
17-042H2_BONE	ARpos_NEneg	7.18348	5.8138
17-043I1_LN	ARlow_NEneg	0.644195	3.26684
17-043J1_PERIRECTAL_OMENTAL	ARlow_NEneg	0.969493	3.00962
17-043K1_PELVIC_PERITONEAL	ARlow_NEneg	0.136029	2.93999
17-057J2_LIVER	ARpos_NEneg	6.24536	5.33591
17-072E4_LUNG	ARpos_NEneg	5.94765	3.48769
17-072I2_SPLEEN	ARpos_NEneg	3.60164	3.72587
17-072K1_PERIHEPATIC	ARpos_NEneg	5.93656	4.3115
17-081K3_LN	ARpos_NEneg	2.78634	4.13775
17-081L7_LUNG	ARpos_NEneg	6.35696	4.93768
17-081P8_PERIESOPHAGEAL	ARpos_NEneg	6.06424	5.00907
17-085I8_ABDOMINAL_FAT	ARpos_NEneg	7.07046	5.58381
17-085J6_ABD_WALL_PERITONEUM	ARpos_NEneg	6.95043	5.69356
17-085O1_PERICABLE_LN	ARpos_NEneg	6.47659	5.47841
17-097K3_LIVER	ARpos_NEneg	5.37802	5.51845
17-108H2_CHEST_WALL_MASS	ARpos_NEneg	7.39879	3.67806
17-108K4_LIVER	ARpos_NEneg	6.57974	3.16909
17-113O4_PELVIC_LN	ARlow_NEneg	0.157757	4.87897
17-113Q1_LUNG_PLEURAL	ARlow_NEneg	-0.647058	3.85335
18-002J1_LIVER	ARneg_NEneg	-1.55279	6.60139
18-011I3_LIVER	ARpos_NEneg	-0.882143	3.98311
18-030H4_LIVER	ARpos_NEneg	5.13943	4.90552
18-030N3_LN	ARpos_NEneg	6.5871	4.71591
18-030P4_RETROPERITONEAL	ARpos_NEneg	7.24196	4.84663
18-039G3_ADRENAL	ARneg_NEpos	-1.90353	5.02652
18-039I2_LIVER	ARneg_NEpos	-2.86498	3.96453
18-050K4_BLADDER_WALL	ARpos_NEneg	8.20194	4.1545
18-059H1_LIVER	ARneg_NEneg	2.67114	1.5435
18-059L1_LN	ARpos_NEneg	5.813	4.65003
18-059M4_LN	ARpos_NEneg	5.78018	4.85937
18-078I2_LUNG	ARneg_NEneg	4.35437	6.65091
18-078L3_LIVER	ARneg_NEneg	0.245966	6.29463
18-082J2_LN	ARpos_NEneg	7.18756	4.82523
18-082M2_LIVER	ARpos_NEneg	7.43428	4.4667
18-112H2_LIVER	ARpos_NEneg	6.13708	3.07155
18-115H1_LN	ARpos_NEneg	0.795333	4.70426
18-123G3_ADRENAL	ARpos_NEpos	-0.51706	4.73485
18-123I7_LIVER	ARpos_NEpos	-0.290516	4.2275
18-123K3_LIVER	ARpos_NEpos	-1.65888	4.90676
19-026H3_LIVER	ARpos_NEneg	5.63793	5.11656
19-026M2_ADRENAL	ARpos_NEneg	8.57549	5.89827
19-028H2_LIVER	ARpos_NEneg	6.99856	3.64452
19-028I2_LIVER	ARpos_NEneg	0.887587	3.74933
19-029K2_PARIAORTIC	ARpos_NEneg	6.58735	4.47187
19-029M1_ANTERIOR_SPINAL	ARpos_NEneg	6.12289	4.85151
19-045H2_LIVER_R_LOWER	ARneg_NEpos	-1.35643	4.10946
19-045J2_LIVER_L_UPPER	ARneg_NEpos	-1.13745	3.37541
19-045M7_R_PELVIC_LN	ARneg_NElow	0.855416	5.18784
19-048H2_LIVER_L_LOWER	ARpos_NEneg	0.0759623	3.68661
19-048I1_PERIAORTIC_LN	ARneg_NElow	0.956601	4.43245
19-050I1_RETROPERITONEAL_LN	ARpos_NEneg	0.732156	4.02235
19-074I1_BLADDER	ARpos_NEneg	5.65457	4.35141
20-008J1_PERIAORTIC_LN	ARpos_NEpos	3.80409	3.71514
20-008L1_RETROP_LN	ARpos_NEpos	4.19549	3.96168
20-013_SKIN_MET2	ARneg_NEneg	4.02892	4.98126
20-013_SKIN_MET3	ARneg_NEneg	5.04317	6.1521
20-014H1_ADC	ARneg_NElow	0.859379	4.80462
20-014H1_NE	ARneg_NElow	0.959923	4.66531

## Sheet: Figure 1D
Patient ID	Average H-Score Met1	Average H-Score Met2	Average H-Score Met3	Average H-Score Met4
15-010	0	0
20-008	1	1	0	1
19-045	0	5
14-031	7	0	5	10
14-053	30	2	10	20
14-039	23	20
18-077	23
17-072	50	0
17-036	27	50	10	30
13-117	30	30	30
17-108	21	57	13	30
18-112	0	83	20
16-071	62	18	23
18-011	55	26	30
19-029	23	63	20	69
16-080	72	37	44
18-115	34	80
17-050	57	60
17-085	54	49	110
13-122	83	0	143
14-043	100	127	30	50
17-017	30	55	143	82
17-081	105	63	87
19-048	103	87	67
16-052	110	50	103
13-042	80	220	43	8
17-097	21	157
19-028	35	150
14-105	63	150	4	153
18-039	90	117	90
13-084	110
17-113	87	223	30
14-077	167	1	270	120
18-059	180	120	133
18-050	150	270	30
18-087	210	163	90
16-101	190	62	247
19-026	43	280	180
18-082	260	240	140	80
15-003	243	180	130
15-090	220	157	205
19-050	280	247	63
17-022	300	15	300
13-104	223	157	170	280
14-096	187	233
15-096	243	163	168	287
17-007	177	210	263
17-057	240	200
18-078	140	225	270	263
15-023	273	203	243	187
18-123	260	220	210
13-101	250	237	180	270
14-091	197	280
18-064	270	207
18-030	257	203	250	267
15-069	237	263	270	247
13-012	243	300	257	257
17-042	300	257	293

## Sheet: Figure 1E
AR+/NE-	AR+/NE+	AR-/NE-	AR-/NE+
243	260	30	110
300	220	30	0
257	210	30	62
257	237		18
80	23		23
220	87		72
43	5		37
8	247		44
250	168		30
180	90		55
270			90
223			117
157			90
170			0
280			103
83			1
0			0
143			1
7
0
5
10
23
20
100
127
30
50
30
2
10
20
167
1
270
120
197
280
187
233
63
150
4
153
243
180
130
0
273
203
243
187
237
263
270
220
157
205
243
163
287
110
50
103
190
62
247
177
210
263
143
82
300
300
27
50
10
30
300
257
293
57
60
240
200
50
0
105
63
87
54
49
110
21
157
21
57
13
30
87
223
30
55
26
30
257
203
250
267
150
270
30
180
120
133
270
207
23
140
225
270
263
260
240
140
80
210
163
0
83
20
34
80
43
280
180
61
150
63
20
69
67
280
247
63
1

## Sheet: Figure 1F
	PDXO	B7H3 protein normalized	B7H3 protein normalized x 10	B7H3_EXP_class	two_pheno
1	141	196.41	19.641	ARPC (B7H3-Hi)	ARPC
2	141CR	71.31	7.131	ARPC	ARPC
3	145.1	27.2	2.72	Non-ARPC	Non-ARPC
4	145.2	25.6	2.56	Non-ARPC	Non-ARPC
5	147	33.28	3.328	ARPC	ARPC
6	147CR	41.1	4.11	ARPC	ARPC
7	167	46.49	4.649	ARPC	ARPC
8	167CR	76.58	7.658	ARPC	ARPC
9	170.2	211.75	21.175	ARPC (B7H3-Hi)	ARPC
10	170.3	101.46	10.146	ARPC	ARPC
11	173.1	56.11	5.611	Non-ARPC	Non-ARPC
12	173.2	25.29	2.529	Non-ARPC	Non-ARPC
13	176	104.64	10.464	Non-ARPC	Non-ARPC
14	189.3	67.04	6.704	ARPC	ARPC
15	189.4	53.21	5.321	ARPC	ARPC
16	23.1	30.24	3.024	ARPC	ARPC
17	23.1CR	11.91	1.191	ARPC	ARPC
18	35CR	241.03	24.103	ARPC (B7H3-Hi)	ARPC
19	49	92.51	9.251	Non-ARPC	Non-ARPC
20	77	56.34	5.634	ARPC	ARPC
21	77CR	70.68	7.068	ARPC	ARPC
22	92	114.61	11.461	ARPC	ARPC
23	93	97.41	9.741	Non-ARPC	Non-ARPC
24	96	60.48	6.048	ARPC	ARPC
25	NCI-PC155	199.89	19.989	ARPC (B7H3-Hi)	ARPC
26	NCI-PC44	12.69	1.269	ARPC	ARPC
27	136	7.26	0.726	ARPC	ARPC

## Sheet: Figure 1G
PDXO	MFI_median	MFI X 1000
170.2	10870	10.87
141	7381	7.381
NCI-PC155	7349	7.349
49	2709	2.709
96	2193	2.193
147	1968	1.968
173.1	1369.5	1.3695
145.2	1258.5	1.2585
23.1	1030.5	1.0305
136	579	0.579

## Sheet: Figure 1H
	PDXO	MFI	% B7H3 positive cells
1	23.1	1297	86
2	23.1	764	86.2
3	96	2193	96.7
4	136	579	91.6
5	141	7381	99.5
6	145.2	1080	92.6
7	145.2	935	94.8
8	145.2	1567	95.6
9	145.2	1437	97.5
10	147	1968	96
11	170.2	16004	98.7
12	170.2	6588	99.3
13	170.2	10870	99.2
14	173.1	1373	99.3
15	173.1	1366	99.3
16	NCI-PC155	7349	99.9
17	49	1244	99.1
18	49	2722	98.1
19	49	2709	98.1

## Sheet: Figure 2B
ug/ml	PDX 49: B7H3-ADC			PDX 49: R347-ADC				ug/ml	B7H3-ADC (147)			R347-ADC (147)				ug/ml	B7H3-ADC (170.2)		R347-ADC (170.2)
	% viability	SEM	n	% viability	SEM	n			% viability	SEM	n	% viability	SEM	n			% viability	SEM	% viability	SEM
0	100	2.99709	4	100	2.99709	4		0	100	19.3158	4	100	19.3158	4		0	100	3.55117	100	3.55117
0.000977	4.02934	0.590703	4	91.4329	5.55499	4		0.000977	109.67	20.6222	4	100.135	15.5565	4		0.000977	89.469	3.64068	92.5502	3.54301
0.003906	2.09812	0.343223	4	97.4578	5.996	4		0.003906	107.13	18.4295	4	98.1389	16.2273	4		0.003906	78.1549	5.65915	97.3916	4.72842
0.015625	1.61368	0.0966557	4	84.9296	5.75463	4		0.015625	88.0039	16.6611	4	102.99	18.1039	4		0.015625	26.9468	2.59108	94.4315	4.02533
0.0625	1.46222	0.36191	4	101.372	4.4205	4		0.0625	88.7629	15.4817	4	102.824	18.6714	4		0.0625	8.04988	0.859042	97.2328	3.02536
0.25	1.38567	0.315408	4	88.4909	2.50349	4		0.25	97.677	19.9692	4	101.382	16.7423	4		0.25	7.35988	0.324469	98.0923	3.20111
1	1.17939	0.225547	4	47.6827	3.46476	4		1	86.827	14.5149	4	97.121	15.5481	4		1	6.18956	0.618652	97.1651	3.22538
4	1.4367	0.218401	4	10.5818	1.35028	4		4	88.9319	13.7702	4	108.74	17.8657	4		4	5.95533	0.461119	94.2566	3.65685
																	n=5 for each condition

## Sheet: Figure 2C
PDXO	nAUC	B7H3_Protien
93	0.21	9.741
49	0.236	9.251
176	0.237	10.464
145.1	0.342	2.72
35CR	0.346	24.103
145.2	0.385	2.56
170.2	0.396	21.175
77CR	0.46	7.068
173.2	0.466	2.529
173.1	0.498	5.611
141	0.51	19.641
NCI-PC155	0.522	19.989
141CR	0.527	7.131
23.1	0.535	3.024
23.1CR	0.538	1.191
77	0.552	5.634
NCI-PC44	0.647	1.269
170.3	0.653	10.146
167CR	0.833	7.658
147CR	0.854	4.11
189.4	0.879	5.321
167	0.882	4.649
96	0.898	6.048
147	0.925	3.328
189.3	0.965	6.704
92	1.019	11.461

## Sheet: Figure 2D
PDXO	nAUC	class
93	0.21	Non-ARPC
49	0.236	Non-ARPC
176	0.237	Non-ARPC
145.1	0.342	Non-ARPC
35CR	0.346	ARPC (B7H3-Hi)
145.2	0.385	Non-ARPC
170.2	0.396	ARPC (B7H3-Hi)
77CR	0.46	ARPC-R
173.2	0.466	Non-ARPC
173.1	0.498	Non-ARPC
141	0.51	ARPC (B7H3-Hi)
NCI-PC155	0.522	ARPC (B7H3-Hi)
141CR	0.527	ARPC-R
23.1	0.535	ARPC-R
23.1CR	0.538	ARPC-R
77	0.552	ARPC-R
NCI-PC44	0.647	ARPC-R
170.3	0.653	ARPC-R
167CR	0.833	ARPC-NR
147CR	0.854	ARPC-NR
189.4	0.879	ARPC-NR
167	0.882	ARPC-NR
96	0.898	ARPC-NR
147	0.925	ARPC-NR
189.3	0.965	ARPC-NR
92	1.019	ARPC-NR

[truncated: 42 more sheets: Figure 2G, Figure 2H, Figure 2J, Figure 3A, Figure 3C, Figure 3E, Figure 4A, Figure 4B, Figure 4C, Figure 4D, Figure 4E, Figure 4F, Figure 4G, Figure 5A, Figure 5B, Figure 5C, Figure 5D, Figure 5F, Figure 5G, Sup Figure 1A …]
